# Supplementary material for: Preprints: An underutilized mechanism to accelerate outbreak science
Source: PLoS Med. 2018 Apr 3;15(4):e1002549. doi: 10.1371/journal.pmed.1002549 (PMC5882117; doi:10.1371/journal.pmed.1002549)
Supplement: S1 Dataset — “preprint_date” is the initial preprint submission date from the respective repository. “pmid” is the PubMed identification number the preprint was matched to (if matched). “journal” and “pub_type” are from the PubMed entry. “publisher” indicates the publisher if the publisher signed the data sharing statement. “new_data” and “new_analysis” indicate whether the authors judged the manuscript to contain new data or analysis, respectively (1 = True). (CSV) [file pmed.1002549.s001.csv]

preprint_date	pathogen	title	repo	link	pmid	journal	publisher	pub_type	new_data	new_analysis
2014-08-15	ebola	Estimating the reproduction number of Ebola virus (EBOV) during the 2014 outbreak in West Africa	arxiv	http://arxiv.org/abs/1408.3505v4	25642364	PLoS Curr	PLOS	Journal Article	0	1
2014-09-16	ebola	Modeling the Impact of Interventions on an Epidemic of Ebola in Sierra Leone and Liberia	arxiv	http://arxiv.org/abs/1409.4607v2	25685630	PLoS Curr	PLOS	Journal Article	0	1
2014-09-26	ebola	Filovirus Glycoprotein Sequence, Structure and Virulence	arxiv	http://arxiv.org/abs/1410.1417v1	NA	NA	NA	NA	NA	NA
2014-10-14	ebola	A Model of the 2014 Ebola Epidemic in West Africa with Contact Tracing	arxiv	http://arxiv.org/abs/1410.3817v2	25685636	PLoS Curr	PLOS	Journal Article	0	1
2014-10-14	ebola	Guiding Ebola Patients to Suitable Health Facilities: An SMS-based Approach	arxiv	http://arxiv.org/abs/1410.3576v1	25789162	F1000Res	F1000	Journal Article	0	0
2014-10-20	ebola	Description of the Early Growth Dynamics of 2014 West Africa Ebola Epidemic	arxiv	http://arxiv.org/abs/1410.5409v1	25685614	PLoS Curr	PLOS	Journal Article	0	1
2014-10-22	ebola	Be-CoDiS: A mathematical model to predict the risk of human diseases spread between countries. Validation and application to the 2014-15 Ebola Virus Disease epidemic	arxiv	http://arxiv.org/abs/1410.6153v5	26449916	Bull Math Biol	NA	Journal Article	0	1
2014-10-30	ebola	The Potential Impact of Increased Hospital Capacity to Contain and Control Ebola in Liberia	arxiv	http://arxiv.org/abs/1410.8207v1	NA	NA	NA	NA	NA	NA
2014-10-30	ebola	Ebola cases and health system demand in Liberia	arxiv	http://arxiv.org/abs/1410.8564v1	25585384	PLoS Biol	PLOS	Journal Article	0	1
2014-11-04	ebola	Correlating the ability of VP24 protein from Ebola and Marburg viruses to bind human karyopherin to their immune suppression mechanism and pathogenicity using computational methods	F1000Res	http://dx.doi.org/10.12688/f1000research.5666.1	NA	F1000Res	F1000	NA	NA	NA
2014-11-06	ebola	Why are public health authorities not concerned about Ebola in the US? Part I. Fat tailed distributions	arxiv	http://arxiv.org/abs/1411.1472v1	NA	NA	NA	NA	NA	NA
2014-11-06	ebola	Epidemiological and evolutionary analysis of the 2014 Ebola virus outbreak	arxiv	http://arxiv.org/abs/1411.1722v1	NA	NA	NA	NA	NA	NA
2014-11-06	ebola	Epidemiological and evolutionary analysis of the 2014 Ebola virus outbreak	biorxiv	http://dx.doi.org/10.1101/011171	NA	NA	NA	NA	NA	NA
2014-11-11	ebola	Viral Misinformation: The Role of Homophily and Polarization	arxiv	http://arxiv.org/abs/1411.2893v1	NA	NA	NA	NA	NA	NA
2014-11-13	ebola	Post-death Transmission of Ebola: Challenges for Inference and Opportunities for Control	arxiv	http://arxiv.org/abs/1411.3435v1	25736239	Sci Rep	Springer Nature	Journal Article	0	1
2014-11-14	ebola	Increased evolutionary rate in the 2014 West African Ebola outbreak is due to transient polymorphism and not positive selection	biorxiv	http://dx.doi.org/10.1101/011429	NA	NA	NA	NA	NA	NA
2014-11-17	ebola	Similarity Is Not Enough: Tipping Points of Ebola Zaire Mortalities	arxiv	http://arxiv.org/abs/1503.01096v1	NA	NA	NA	NA	NA	NA
2014-11-26	ebola	The Western Africa Ebola virus disease epidemic exhibits both global exponential and local polynomial growth rates	arxiv	http://arxiv.org/abs/1411.7364v3	25685633	PLoS Curr	PLOS	Journal Article	0	1
2014-12-01	ebola	Multi-scale Population and Mobility Estimation with Geo-tagged Tweets	arxiv	http://arxiv.org/abs/1412.0327v1	NA	NA	NA	NA	NA	NA
2014-12-02	ebola	Avoidable errors in the modeling of outbreaks of emerging pathogens, with special reference to Ebola	arxiv	http://arxiv.org/abs/1412.0968v5	25833863	Proc Biol Sci	NA	Journal Article	0	1
2014-12-04	ebola	Dynamics of Ebola epidemics in West Africa 2014	arxiv	http://arxiv.org/abs/1412.1579v2	26834975	F1000Res	F1000	Journal Article	0	1
2014-12-29	ebola	High-resolution genomic surveillance of 2014 ebolavirus using shared subclonal variants	biorxiv	http://dx.doi.org/10.1101/013318	25737802	NA	NA	Journal Article	0	1
2014-12-31	ebola	Sample NLPDE and NLODE Social-Media Modeling of Information Transmission for Infectious Diseases:Case Study Ebola	arxiv	http://arxiv.org/abs/1501.00198v1	NA	NA	NA	NA	NA	NA
2015-01-08	ebola	A model selection approach for multiple sequence segmentation and dimensionality reduction	arxiv	http://arxiv.org/abs/1501.01756v1	NA	NA	NA	NA	NA	NA
2015-01-12	ebola	The Global Virus Network's testimony on Ebola to the U.S. Senate.	F1000Res	http://dx.doi.org/10.12688/f1000research.5954.1	25580240	F1000Res	F1000	Journal Article	0	0
2015-01-12	ebola	The F1000Research: Ebola article collection.	F1000Res	http://dx.doi.org/10.12688/f1000research.5685.1	25580233	F1000Res	F1000	Journal Article	0	0
2015-01-15	ebola	Ebola virus disease outbreak in Nigeria: transmission dynamics and rapid control	peerj	http://dx.doi.org/10.7287/peerj.preprints.569v3	25979285	Epidemics	NA	Journal Article	0	1
2015-01-22	ebola	Forecasting and Uncertainty in Modeling the 2014-2015 Ebola Epidemic in West Africa	arxiv	http://arxiv.org/abs/1501.05555v3	NA	NA	NA	NA	NA	NA
2015-01-27	ebola	Ebola virus is evolving but not changing: no evidence for functional change in EBOV from 1976 to the 2014 outbreak	biorxiv	http://dx.doi.org/10.1101/014480	25880111	Virology	NA	Journal Article	0	1
2015-02-04	ebola	Predicting the extinction of Ebola spreading in Liberia due to mitigation strategies	arxiv	http://arxiv.org/abs/1502.01326v5	26190582	Sci Rep	Springer Nature	Journal Article	0	1
2015-02-09	ebola	A common feature pharmacophore for FDA-approved drugs inhibiting the Ebola virus.	F1000Res	http://dx.doi.org/10.12688/f1000research.5741.2	25653841	F1000Res	F1000	Journal Article	0	1
2015-02-25	ebola	Small molecules with antiviral activity against the Ebola virus.	F1000Res	http://dx.doi.org/10.12688/f1000research.6120.1	25713700	F1000Res	F1000	Journal Article	0	1
2015-02-26	ebola	Virtual screen for repurposing approved and experimental drugs for candidate inhibitors of EBOLA virus infection.	F1000Res	http://dx.doi.org/10.12688/f1000research.6110.1	25717373	F1000Res	F1000	Journal Article	0	1
2015-03-02	ebola	Characterizing alpha helical properties of Ebola viral proteins as potential targets for inhibition of alpha-helix mediated protein-protein interactions.	F1000Res	http://dx.doi.org/10.12688/f1000research.5573.3	25717367	F1000Res	F1000	Journal Article	0	1
2015-03-13	ebola	Mathematical Modelling, Simulation, and Optimal Control of the 2014 Ebola Outbreak in West Africa	arxiv	http://arxiv.org/abs/1503.07396v1	NA	NA	NA	NA	NA	NA
2015-03-23	ebola	FDA approved drugs as potential Ebola treatments.	F1000Res	http://dx.doi.org/10.12688/f1000research.6164.2	25789163	F1000Res	F1000	Journal Article	0	0
2015-03-24	ebola	Ebola outbreak in West Africa: real-time estimation and multiple-wave prediction	arxiv	http://arxiv.org/abs/1503.06908v2	26280179	Math Biosci Eng	NA	Journal Article	0	1
2015-03-27	ebola	New Routes to Phylogeography	arxiv	http://arxiv.org/abs/1503.08138v1	26267488	PLoS Genet	PLOS	Journal Article	0	1
2015-04-01	ebola	A Model of the Ebola Epidemics in West Africa Incorporating Age of Infection	arxiv	http://arxiv.org/abs/1504.00394v1	26536076	J Biol Dyn	NA	Journal Article	0	1
2015-04-02	ebola	Eliciting Disease Data from Wikipedia Articles	arxiv	http://arxiv.org/abs/1504.00657v4	28721308	Proc Int AAAI Conf Weblogs Soc Media	NA	Journal Article	0	1
2015-04-06	ebola	Progmosis: Evaluating Risky Individual Behavior During Epidemics Using Mobile Network Data	arxiv	http://arxiv.org/abs/1504.01316v1	NA	NA	NA	NA	NA	NA
2015-04-11	ebola	Data Science and Ebola	arxiv	http://arxiv.org/abs/1504.02878v1	NA	NA	NA	NA	NA	NA
2015-05-06	ebola	Rapid drop in the reproduction number during the Ebola outbreak in the Democratic Republic of Congo	peerj	http://dx.doi.org/10.7287/peerj.preprints.1041v1	26618087	PeerJ	NA	Journal Article	0	1
2015-05-14	ebola	Modeling Contact Tracing in Outbreaks with Application to Ebola	arxiv	http://arxiv.org/abs/1505.03821v2	26297316	J Theor Biol	NA	Journal Article	0	1
2015-05-26	ebola	Beyond Contact Tracing: Community-Based Early Detection for Ebola Response	arxiv	http://arxiv.org/abs/1505.07020v2	27486552	PLoS Curr	PLOS	Journal Article	0	1
2015-06-03	ebola	Rapid metagenomic identification of viral pathogens in clinical samples by real-time nanopore sequencing analysis	biorxiv	http://dx.doi.org/10.1101/020420	26416663	Genome Med	NA	Journal Article	1	1
2015-06-15	ebola	Antiviral therapies against Ebola and other emerging viral diseases using existing medicines that block virus entry.	F1000Res	http://dx.doi.org/10.12688/f1000research.6085.2	26069727	F1000Res	F1000	Journal Article	1	1
2015-06-22	ebola	ISCB Ebola Award for Important Future Research on the Computational Biology of Ebola Virus.	F1000Res	http://dx.doi.org/10.12688/f1000research.6038.1	26097686	F1000Res	F1000	Journal Article	0	0
2015-06-24	ebola	Epitope specificity and protein signaling interactions driving epidemic occurrences of Ebola disease	F1000Res	http://dx.doi.org/10.12688/f1000research.6515.1	NA	F1000Res	F1000	NA	NA	NA
2015-07-13	ebola	In silico analysis suggests repurposing of ibuprofen for prevention and treatment of EBOLA virus disease.	F1000Res	http://dx.doi.org/10.12688/f1000research.6436.1	26167272	F1000Res	F1000	Journal Article	0	1
2015-07-30	ebola	Modeling Spatial Invasion of Ebola in West Africa	arxiv	http://arxiv.org/abs/1507.08367v2	28551366	J Theor Biol	NA	Journal Article	0	1
2015-08-03	ebola	Finding small molecules for the 'next Ebola'.	F1000Res	http://dx.doi.org/10.12688/f1000research.6181.2	25949804	F1000Res	F1000	Journal Article	0	1
2015-08-09	ebola	Facts and Fabrications about Ebola: A Twitter Based Study	arxiv	http://arxiv.org/abs/1508.02079v1	NA	NA	NA	NA	NA	NA
2015-09-11	ebola	Mapping phylogenetic trees to reveal distinct patterns of evolution	biorxiv	http://dx.doi.org/10.1101/026641	27343287	NA	NA	Journal Article	0	1
2015-09-13	ebola	A general class of spreading processes with non-Markovian dynamics	arxiv	http://arxiv.org/abs/1509.03904v1	NA	NA	NA	NA	NA	NA
2015-10-15	ebola	From bee species aggregation to models of disease avoidance: The Ben-Hur effect	arxiv	http://arxiv.org/abs/1510.04364v2	NA	NA	NA	NA	NA	NA
2015-10-21	ebola	Hierarchy of knowledge translation: from health problems to ad-hoc drug design	arxiv	http://arxiv.org/abs/1510.06124v3	27530406	Curr Med Chem	NA	Journal Article	0	0
2015-10-26	ebola	Assessing the Efficiency of \textit{Cordon Sanitaire} as a Control Strategy of Ebola	arxiv	http://arxiv.org/abs/1510.07415v1	NA	NA	NA	NA	NA	NA
2015-11-06	ebola	Modeling the case of early detection of Ebola virus disease	arxiv	http://arxiv.org/abs/1511.04027v1	NA	NA	NA	NA	NA	NA
2015-11-07	ebola	Network-Based Analysis of a Small Ebola Outbreak	arxiv	http://arxiv.org/abs/1511.02362v1	27879120	Math Biosci Eng	NA	Journal Article	0	1
2015-11-18	ebola	Potential impact of sexual transmission of Ebola virus on the epidemic in West Africa	biorxiv	http://dx.doi.org/10.1101/031880	27135922	PLoS Negl Trop Dis	PLOS	Journal Article	0	1
2015-11-19	ebola	Predicting and controlling the Ebola infection	arxiv	http://arxiv.org/abs/1511.06323v1	NA	NA	NA	NA	NA	NA
2015-11-20	ebola	Shared genomic variants: identification of transmission routes using pathogen deep sequence data	biorxiv	http://dx.doi.org/10.1101/032458	29149252	NA	NA	Journal Article	0	1
2015-11-25	zika	Spread of the pandemic Zika virus lineage is associated with NS1 codon usage adaptation in humans	biorxiv	http://dx.doi.org/10.1101/032839	NA	NA	NA	NA	NA	NA
2015-12-04	ebola	A generalized-growth model to characterize the early ascending phase of infectious disease outbreaks	arxiv	http://arxiv.org/abs/1512.01389v2	27266847	NA	NA	Journal Article	0	1
2015-12-09	ebola	Approximated Analytical Solution to an Ebola Optimal Control Problem	arxiv	http://arxiv.org/abs/1512.02843v1	NA	NA	NA	NA	NA	NA
2015-12-10	ebola	Optimal control strategies for the spread of Ebola in West Africa	arxiv	http://arxiv.org/abs/1512.03395v1	NA	NA	NA	NA	NA	NA
2015-12-16	ebola	Reality Mining with Mobile Big Data: Understanding the Impact of Network Structure on Propagation Dynamics	arxiv	http://arxiv.org/abs/1512.05212v1	NA	NA	NA	NA	NA	NA
2015-12-20	ebola	Ebola impact and quarantine in a network model	arxiv	http://arxiv.org/abs/1512.06305v1	NA	NA	NA	NA	NA	NA
2016-01-21	ebola	Stochasticity and the limits to confidence when estimating R_0 of Ebola and other emerging infectious diseases	arxiv	http://arxiv.org/abs/1601.06829v1	27524644	J Theor Biol	NA	Journal Article	0	1
2016-01-23	ebola	The 2013-2016 West African Ebola virus outbreak: Local contexts and future issues	peerj	http://dx.doi.org/10.7287/peerj.preprints.1678v1	NA	NA	NA	NA	NA	NA
2016-01-28	ebola	Sequential Monte Carlo Filtering Estimation of Ebola Progression in West Africa	arxiv	http://arxiv.org/abs/1601.07606v1	NA	NA	NA	NA	NA	NA
2016-02-02	ebola	The PDB database is a rich source of alpha-helical anti-microbial peptides to combat disease causing pathogens.	F1000Res	http://dx.doi.org/10.12688/f1000research.5802.2	26629331	F1000Res	F1000	Journal Article	0	0
2016-02-07	zika	Transmission dynamics of Zika virus in island populations: a modelling analysis of the 2013-14 French Polynesia outbreak	biorxiv	http://dx.doi.org/10.1101/038588	27186984	PLoS Negl Trop Dis	PLOS	Journal Article	0	1
2016-02-09	ebola	Bacterial sequences detected in 99 out of 99 serum samples from Ebola patients	biorxiv	http://dx.doi.org/10.1101/039107	NA	NA	NA	NA	NA	NA
2016-02-12	zika	Model-based projections of Zika virus infections in childbearing women in the Americas	biorxiv	http://dx.doi.org/10.1101/039610	27562260	Nat Microbiol	Springer Nature	Journal Article	0	1
2016-02-18	zika	A fractional order network model for ZIKA	biorxiv	http://dx.doi.org/10.1101/039917	NA	NA	NA	NA	NA	NA
2016-02-18	zika	Working with Zika and Usutu Viruses in Vitro	biorxiv	http://dx.doi.org/10.1101/040139	27541001	PLoS Negl Trop Dis	PLOS	Journal Article	1	1
2016-02-19	zika	ZIKA - How Fast Does This Virus Mutate ?	biorxiv	http://dx.doi.org/10.1101/040303	27029869	Dongwuxue Yanjiu	NA	Journal Article	0	1
2016-02-19	zika	An ecological assessment of the pandemic threat of Zika virus	biorxiv	http://dx.doi.org/10.1101/040386	27564232	PLoS Negl Trop Dis	PLOS	Journal Article	0	1
2016-02-23	zika	Zika virus: A newly emergent vector-borne public health threat in the Americas	peerj	http://dx.doi.org/10.7287/peerj.preprints.1781v1	NA	NA	NA	NA	NA	NA
2016-02-24	zika	Predicting intensities of Zika infection and microcephaly using transmission intensities of other arboviruses	biorxiv	http://dx.doi.org/10.1101/041095	NA	NA	NA	NA	NA	NA
2016-02-24	ebola	Publications in PubMed on Ebola and the 2014 outbreak.	F1000Res	http://dx.doi.org/10.12688/f1000research.6206.2	26539291	F1000Res	F1000	Journal Article	0	1
2016-02-26	ebola	Structure, inhibition and regulation of two-pore channel TPC1 from Arabidopsis thaliana	biorxiv	http://dx.doi.org/10.1101/041400	26961658	Nature	Springer Nature	Journal Article	1	1
2016-02-29	zika	Zika Virus: Endemic Versus Epidemic Dynamics and Implications for Disease Spread in the Americas	biorxiv	http://dx.doi.org/10.1101/041897	NA	NA	NA	NA	NA	NA
2016-03-01	zika	Role of short-term dispersal on the dynamics of Zika virus	arxiv	http://arxiv.org/abs/1603.00442v3	NA	NA	NA	NA	NA	NA
2016-03-01	zika	The viral polymerase inhibitor 7-deaza-2'-C-methyladenosine is a potent inhibitor of in 1 vitro Zika virus replication and delays disease progression in a robust mouse infection model	biorxiv	http://dx.doi.org/10.1101/041905	27163257	PLoS Negl Trop Dis	PLOS	Journal Article	1	1
2016-03-02	zika	Times to Key Events in the Course of Zika Infection and their Implications for Surveillance: A Systematic Review and Pooled Analysis	biorxiv	http://dx.doi.org/10.1101/041913	27821887	Bull World Health Organ	WHO	Review	NA	NA
2016-03-04	zika	A susceptible mouse model for Zika virus infection	biorxiv	http://dx.doi.org/10.1101/042358	27149521	PLoS Negl Trop Dis	PLOS	Journal Article	1	1
2016-03-06	zika	Exploring miRNAs as the key to understand symptoms induced by ZIKA virus infection through a collaborative database.	biorxiv	http://dx.doi.org/10.1101/042382	27332714	PLoS Negl Trop Dis	PLOS	Journal Article	0	0
2016-03-11	zika	Comparative analysis of dengue and Zika outbreaks reveals differences by setting and virus	biorxiv	http://dx.doi.org/10.1101/043265	27926933	PLoS Negl Trop Dis	PLOS	Comparative Study	NA	NA
2016-03-13	zika	Zika virus impairs growth in human neurospheres and brain organoids	peerj	http://dx.doi.org/10.7287/peerj.preprints.1817v3	27064148	Science	Science	Journal Article	1	1
2016-03-19	zika	Zika Virus Disease: A Simple Model Approach to Rapid Impact Assessment	biorxiv	http://dx.doi.org/10.1101/044248	NA	NA	NA	NA	NA	NA
2016-03-19	zika	Antibody mediated epitope mimicry in the pathogenesis of Zika virus related disease	biorxiv	http://dx.doi.org/10.1101/044834	NA	NA	NA	NA	NA	NA
2016-03-24	zika	Isolation of infective Zika virus from urine and saliva of patients in Brazil	biorxiv	http://dx.doi.org/10.1101/045443	27341420	PLoS Negl Trop Dis	PLOS	Journal Article	1	1
2016-03-30	zika	A rhesus macaque model of Asia lineage Zika virus infection	biorxiv	http://dx.doi.org/10.1101/046334	27352279	Nat Commun	Springer Nature	Journal Article	1	1
2016-03-30	zika	Zika virus outbreak in the Americas: Is Aedes albopictus an overlooked culprit?	biorxiv	http://dx.doi.org/10.1101/044594	27729643	Emerg Microbes Infect	Springer Nature	Journal Article	0	1
2016-03-31	zika	The Impact of African and Brazilian Zika virus isolates on neuroprogenitors	biorxiv	http://dx.doi.org/10.1101/046599	NA	NA	NA	NA	NA	NA
2016-04-03	zika	Statistical Analysis of Zika Virus Correlation to Microcephaly	biorxiv	http://dx.doi.org/10.1101/046896	NA	NA	NA	NA	NA	NA
2016-04-05	zika	Potential for Zika virus to establish a sylvatic transmission cycle in the Americas	biorxiv	http://dx.doi.org/10.1101/047175	27977671	PLoS Negl Trop Dis	PLOS	Journal Article	0	1
2016-04-13	zika	A Possible Link Between Pyriproxyfen and Microcephaly	arxiv	http://arxiv.org/abs/1604.03834v1	NA	NA	NA	NA	NA	NA
2016-04-13	zika	Zika virus, a new threat for Europe?	biorxiv	http://dx.doi.org/10.1101/048454	27505002	PLoS Negl Trop Dis	PLOS	Journal Article	1	1
2016-04-13	zika	A Possible Link Between Pyriproxyfen and Microcephaly	biorxiv	http://dx.doi.org/10.1101/048538	NA	NA	NA	NA	NA	NA
2016-04-14	zika	Prevention and control of Zika fever as a mosquito-borne and sexually transmitted disease	arxiv	http://arxiv.org/abs/1604.04008v1	27312324	Sci Rep	Springer Nature	Journal Article	0	1
2016-04-18	zika	High-Throughput Sequencing of Transposable Elements Insertions Suggests Adaptive Evolution of the Invasive Asian Tiger Mosquito Towards Temperate Environments	biorxiv	http://dx.doi.org/10.1101/049197	28517033	Mol Ecol	NA	Journal Article	1	1
2016-04-20	zika	Evaluation of Zika Vector Control Strategies Using Agent-Based Modeling	arxiv	http://arxiv.org/abs/1604.06121v2	NA	NA	NA	NA	NA	NA
2016-04-20	zika	First detection of Zika virus in neotropical primates in Brazil: a possible new reservoir.	biorxiv	http://dx.doi.org/10.1101/049395	NA	NA	NA	NA	NA	NA
2016-04-24	zika	Discovery of a persistent Zika virus lineage in Bahia, Brazil	biorxiv	http://dx.doi.org/10.1101/049916	27448188	Emerg Infect Dis	NA	Journal Article	1	1
2016-04-24	zika	The Epidemiology and Transmissibility of Zika Virus in Girardot and San Andres Island, Colombia	biorxiv	http://dx.doi.org/10.1101/049957	27452806	Euro Surveill	NA	Journal Article	1	1
2016-04-25	zika	Dengue Virus Antibodies Enhance Zika Virus Infection	biorxiv	http://dx.doi.org/10.1101/050112	28090318	Clin Transl Immunology	Springer Nature	Journal Article	1	1
2016-04-26	zika	Atypical viral dynamics from transport through popular places	arxiv	http://arxiv.org/abs/1604.07637v2	27627314	Phys Rev E	NA	Journal Article	0	1
2016-04-26	zika	Comparative analysis of protein evolution and RNA structural changes in the genome of pre-epidemic and epidemic Zika virus	biorxiv	http://dx.doi.org/10.1101/050278	28315476	Infect Genet Evol	NA	Journal Article	0	1
2016-04-29	zika	Zika Fetal Neuropathogenesis: Etiology of a Viral Syndrome	biorxiv	http://dx.doi.org/10.1101/050674	27560129	PLoS Negl Trop Dis	PLOS	Journal Article	0	1
2016-05-02	zika	Chloroquine inhibits Zika Virus infection in different cellular models	biorxiv	http://dx.doi.org/10.1101/051268	27916837	Viruses	NA	Journal Article	1	1
2016-05-02	zika	Risk estimates for microcephaly related to Zika virus infection - from French Polynesia to Bahia, Brazil	biorxiv	http://dx.doi.org/10.1101/051060	27222919	N Engl J Med	NEJM	Journal Article	0	1
2016-05-02	zika	Mapping Zika virus infection using geographical information systems in Tolima, Colombia, 2015-2016.	F1000Res	http://dx.doi.org/10.12688/f1000research.8436.1	27134732	F1000Res	F1000	Journal Article	0	1
2016-05-02	zika	Open drug discovery for the Zika virus.	F1000Res	http://dx.doi.org/10.12688/f1000research.8013.1	27134728	F1000Res	F1000	Journal Article	0	0
2016-05-03	zika	Tracking Dengue Epidemics using Twitter Content Classification and Topic Modelling	arxiv	http://arxiv.org/abs/1605.00968v1	NA	NA	NA	NA	NA	NA
2016-05-09	zika	Combined proteome and transcriptome analyses reveal that Zika virus circulating in Brazil alters cell cycle and neurogenic programmes in human neurospheres	peerj	http://dx.doi.org/10.7287/peerj.preprints.2033v1	28112162	Sci Rep	Springer Nature	Journal Article	1	1
2016-05-10	zika	A Zika virus-associated microcephaly case with background exposure to STORCH agents	biorxiv	http://dx.doi.org/10.1101/052340	NA	NA	NA	NA	NA	NA
2016-05-12	zika	3D perception of maximum density zone on Ramachandran plots for Zika virus protein structures	biorxiv	http://dx.doi.org/10.1101/053074	NA	NA	NA	NA	NA	NA
2016-05-12	zika	search.bioPreprint: a discovery tool for cutting edge, preprint biomedical research articles	biorxiv	http://dx.doi.org/10.1101/052563	27508060	F1000Res	F1000	Journal Article	0	0
2016-05-15	zika	Preventing Zika virus infection during pregnancy by timing conception seasonally	peerj	http://dx.doi.org/10.7287/peerj.preprints.1818v3	27467271	PLoS Biol	PLOS	Journal Article	0	1
2016-05-16	zika	An end-to-end assembly of the Aedes aegypti genome	arxiv	http://arxiv.org/abs/1605.04619v2	NA	NA	NA	NA	NA	NA
2016-05-17	zika	Serological evidence for localized and persistent antibody response in Zika virus-positive neonates with microcephaly (Brazil, 2015)- a secondary analysis	biorxiv	http://dx.doi.org/10.1101/051326	NA	NA	NA	NA	NA	NA
2016-05-18	zika	Predicting intensities of Zika infection and microcephaly using transmission intensities of other arboviruses	zikaone	http://dx.doi.org/10.2471/BLT.16.174128	NA	NA	NA	NA	NA	NA
2016-05-20	zika	Disruption of human astn2 function by ZIKV ns4b gene as a molecular basis for Zika viral microcephaly	biorxiv	http://dx.doi.org/10.1101/054486	NA	NA	NA	NA	NA	NA
2016-05-23	zika	Zika virus phosphoproteome through the computational looking-glass and what we found there?	peerj	http://dx.doi.org/10.7287/peerj.preprints.2047v2	NA	NA	NA	NA	NA	NA
2016-05-24	zika	Possible repurposing of seasonal influenza vaccine for prevention of Zika virus infection.	F1000Res	http://dx.doi.org/10.12688/f1000research.8102.2	27158449	F1000Res	F1000	Journal Article	0	1
2016-05-25	zika	Zika in Rio de Janeiro: Assessment of basic reproduction number and comparison with dengue outbreaks	biorxiv	http://dx.doi.org/10.1101/055475	28240195	Epidemiol Infect	NA	Comparative Study	NA	NA
2016-05-26	zika	Sexual transmission causes a marked increase in the incidence of Zika in women in Rio de Janeiro, Brazil.	biorxiv	http://dx.doi.org/10.1101/055459	27664930	Int J Infect Dis	NA	Journal Article	0	1
2016-05-27	zika	An Outbreak Vector-host Epidemic Model with Spatial Structure: The 2015 Zika Outbreak in Rio de Janeiro	arxiv	http://arxiv.org/abs/1605.08726v2	28347332	Theor Biol Med Model	NA	Journal Article	0	1
2016-06-04	zika	Estimate of the reproduction number of the 2015 Zika virus outbreak in Barranquilla, Colombia, and estimation of the relative role of sexual transmission	arxiv	http://arxiv.org/abs/1606.01422v3	27846442	Epidemics	NA	Journal Article	0	1
2016-06-07	zika	Assessing real-time Zika risk in the United States	biorxiv	http://dx.doi.org/10.1101/056648	28468671	BMC Infect Dis	NA	Journal Article	0	1
2016-06-15	zika	Zika Virus in the Human Placenta and Developing Brain: Cell Tropism and Drug Inhibition	biorxiv	http://dx.doi.org/10.1101/058883	27911847	Proc Natl Acad Sci U S A	NA	Journal Article	1	1
2016-06-17	zika	Heterologous protection against Asian Zika virus challenge in rhesus macaques	biorxiv	http://dx.doi.org/10.1101/059592	27911897	PLoS Negl Trop Dis	PLOS	Journal Article	1	1
2016-06-19	zika	Analyzing climate variations on multiple timescales can guide Zika virus response measures	biorxiv	http://dx.doi.org/10.1101/059808	27716414	Gigascience	NA	Journal Article	0	1
2016-06-21	zika	Extensive genetic differentiation between homomorphic sex chromosomes in the mosquito vector, Aedes aegypti	biorxiv	http://dx.doi.org/10.1101/060061	NA	NA	NA	NA	NA	NA
2016-06-27	zika	A Preliminary Mathematical Model for the Dynamic Transmission of Dengue, Chikungunya and Zika	arxiv	http://arxiv.org/abs/1606.08233v1	NA	NA	NA	NA	NA	NA
2016-06-28	zika	Virtual screening of inhibitors for the Zika virus proteins	biorxiv	http://dx.doi.org/10.1101/060798	NA	NA	NA	NA	NA	NA
2016-07-01	zika	Dysregulation of Long Non-coding RNA (lncRNA) Genes and Predicted lncRNA-protein Interactions during Zika Virus Infection	biorxiv	http://dx.doi.org/10.1101/061788	NA	NA	NA	NA	NA	NA
2016-07-01	zika	Differences in perceived severity of Zika virus infection and dengue fever and its influence on mosquito control practices in Malaysia, a dengue-endemic country	biorxiv	http://dx.doi.org/10.1101/061622	28238029	J Community Health	NA	Journal Article	1	1
2016-07-06	zika	The clinically approved antiviral drug sofosbuvir impairs Brazilian zika virus replication	biorxiv	http://dx.doi.org/10.1101/061671	28098253	Sci Rep	Springer Nature	Journal Article	1	1
2016-07-06	zika	Kinetics of Zika virus persistence in semen	zikaone	http://dx.doi.org/10.2471/BLT.16.181370	NA	NA	NA	NA	NA	NA
2016-07-08	zika	Animals in the Zika virus life cycle: what to expect from megadiverse Latin American countries.	biorxiv	http://dx.doi.org/10.1101/062034	28005902	PLoS Negl Trop Dis	PLOS	Journal Article	0	1
2016-07-09	zika	A Potential Correlation Between the Temperature of the Pacific Ocean and Data from Google Trends May Yield a Warning Sign for the Outbreak of Zika	arxiv	http://arxiv.org/abs/1607.02581v1	NA	NA	NA	NA	NA	NA
2016-07-14	zika	Thequeenslandensisand thetypeform of the dengue fever mosquito (Aedes aegyptiL.) are genomically indistinguishable	biorxiv	http://dx.doi.org/10.1101/063792	27806047	PLoS Negl Trop Dis	PLOS	Comparative Study	NA	NA
2016-07-15	zika	Detecting the impact of temperature on transmission of Zika, dengue and chikungunya using mechanistic models	biorxiv	http://dx.doi.org/10.1101/063735	28448507	PLoS Negl Trop Dis	PLOS	Journal Article	0	1
2016-07-15	zika	Zika virus may not be alone: proteomics associates a bovine-like viral diarrhea virus to microcephaly	biorxiv	http://dx.doi.org/10.1101/062596	NA	NA	NA	NA	NA	NA
2016-07-20	zika	Structure in the variability of the basic reproductive number (R0) for Zika epidemics in the Pacific islands	biorxiv	http://dx.doi.org/10.1101/064949	27897973	Elife	eLife	Journal Article	0	1
2016-07-24	zika	Defining the risk of Zika and chikungunya virus transmission in human population centers of the eastern United States	biorxiv	http://dx.doi.org/10.1101/061382	28095405	PLoS Negl Trop Dis	PLOS	Journal Article	0	1
2016-07-28	zika	Confidence sets for phylogenetic trees	arxiv	http://arxiv.org/abs/1607.08288v2	NA	NA	NA	NA	NA	NA
2016-07-28	zika	Projected spread of Zika virus in the Americas	biorxiv	http://dx.doi.org/10.1101/066456	28442561	Proc Natl Acad Sci U S A	NA	Journal Article	0	1
2016-08-11	zika	Simple visit behavior unifies complex Zika outbreaks	arxiv	http://arxiv.org/abs/1608.03605v2	NA	NA	NA	NA	NA	NA
2016-08-18	zika	Viral outbreaks involve destabilized evolutionary networks: evidence from Ebola, Influenza and Zika	biorxiv	http://dx.doi.org/10.1101/070102	NA	NA	NA	NA	NA	NA
2016-08-21	zika	Genome-wide prediction of microRNAs in Zika virus genomes reveals possible interactions with human genes involved in the nervous system development	biorxiv	http://dx.doi.org/10.1101/070656	NA	NA	NA	NA	NA	NA
2016-08-22	zika	Some Models for Epidemics of Vector-Transmitted Diseases	arxiv	http://arxiv.org/abs/1608.06242v1	NA	NA	NA	NA	NA	NA
2016-08-23	zika	Molecular signatures associated with ZIKV exposure in human cortical neural progenitors	biorxiv	http://dx.doi.org/10.1101/071183	27580721	Nucleic Acids Res	NA	Journal Article	1	1
2016-08-24	zika	Quantifying the Survival Uncertainty of Wolbachia-infected Mosquitoes in a Spatial Model *	arxiv	http://arxiv.org/abs/1608.06792v4	NA	NA	NA	NA	NA	NA
2016-08-25	zika	Bovine Lactoferrin Activity Against Chikungunya and Zika Viruses	biorxiv	http://dx.doi.org/10.1101/071571	28699858	J Gen Virol	NA	Journal Article	1	1
2016-08-25	zika	Laboratory strains of Aedes aegypti are Competent to Brazilian Zika virus	biorxiv	http://dx.doi.org/10.1101/071654	28187183	PLoS One	PLOS	Journal Article	1	1
2016-08-30	zika	Zika infection of neural progenitor cells perturbs transcription in neurodevelopmental pathways	biorxiv	http://dx.doi.org/10.1101/072439	28448519	PLoS One	PLOS	Journal Article	0	1
2016-09-01	zika	An open RNA-Seq data analysis pipeline tutorial with an example of reprocessing data from a recent Zika virus study.	F1000Res	http://dx.doi.org/10.12688/f1000research.9110.1	27583132	F1000Res	F1000	Journal Article	0	1
2016-09-02	zika	Zika virus replication in the mosquito Culex quinquefasciatus in Brazil	biorxiv	http://dx.doi.org/10.1101/073197	28790458	Emerg Microbes Infect	Springer Nature	Journal Article	1	1
2016-09-02	zika	Zika virus infection as a cause of congenital brain abnormalities and Guillain-Barre syndrome: systematic review	biorxiv	http://dx.doi.org/10.1101/073098	28045901	PLoS Med	PLOS	Journal Article	0	1
2016-09-08	zika	Perinatal neuroprotection update.	F1000Res	http://dx.doi.org/10.12688/f1000research.8546.1	27606053	F1000Res	F1000	Journal Article	0	1
2016-09-11	zika	Identification of quercetin from fruits to immediately fight Zika	biorxiv	http://dx.doi.org/10.1101/074559	NA	NA	NA	NA	NA	NA
2016-09-19	zika	The reproductive number of Zika in municipalities of Antioquia, Colombia: stratifying the potential transmission of an ongoing epidemic	arxiv	http://arxiv.org/abs/1609.05969v1	28686321	Trop Med Int Health	NA	Journal Article	0	1
2016-09-19	zika	Comparison of African, Asian, and American Zika Viruses in Swiss Webster mice: Virulence, neutralizing antibodies, and serotypes	biorxiv	http://dx.doi.org/10.1101/075747	NA	NA	NA	NA	NA	NA
2016-09-19	zika	Discovery of flavivirus-derived endogenous viral elements in twoAnophelesmosquito genomes supports the existence ofAnopheles-associated insect-specific flaviviruses	biorxiv	http://dx.doi.org/10.1101/064907	28078104	Virus Evol	NA	Journal Article	1	1
2016-09-22	zika	Dynamic forecasting of Zika epidemics using Google Trends	biorxiv	http://dx.doi.org/10.1101/076521	28060809	PLoS One	PLOS	Journal Article	0	1
2016-09-26	zika	Mathematical models of SIR disease spread with combined non-sexual and sexual transmission routes	arxiv	http://arxiv.org/abs/1609.08108v2	NA	NA	NA	NA	NA	NA
2016-09-27	zika	Data-driven identification of potential Zika virus vectors	biorxiv	http://dx.doi.org/10.1101/077966	28244371	Elife	eLife	Journal Article	0	1
2016-09-27	zika	Prevalence of Zika virus infection in wild African primates	biorxiv	http://dx.doi.org/10.1101/077628	28289727	mSphere	NA	Journal Article	1	1
2016-09-27	zika	Human Endometrial Stromal Cells Are Highly Permissive To Productive Infection by Zika Virus	biorxiv	http://dx.doi.org/10.1101/077305	28281680	Sci Rep	Springer Nature	Journal Article	1	1
2016-09-28	zika	Unique properties of Zika NS2B-NS3pro complexes as decoded by experiments and MD simulations	biorxiv	http://dx.doi.org/10.1101/078113	28700665	PLoS One	PLOS	Journal Article	1	1
2016-10-01	zika	Identification of a Zika NS2B-NS3pro pocket susceptible to allosteric inhibition by small molecules including qucertin rich in edible plants	biorxiv	http://dx.doi.org/10.1101/078543	NA	NA	NA	NA	NA	NA
2016-10-03	zika	Rapid molecular detection of Zika virus in urine using the recombinase polymerase amplification assay	biorxiv	http://dx.doi.org/10.1101/078501	28239513	PLoS Curr	PLOS	Journal Article	1	1
2016-10-04	zika	A comparative analysis of Chikungunya and Zika transmission	biorxiv	http://dx.doi.org/10.1101/078923	28139388	Epidemics	NA	Journal Article	0	1
2016-10-04	zika	Computational analysis of perturbations in the post-fusion Dengue virus envelope protein highlights known epitopes and conserved residues in the Zika virus.	F1000Res	http://dx.doi.org/10.12688/f1000research.8853.2	27540468	F1000Res	F1000	Journal Article	1	1
2016-10-12	zika	De novo assembly of viral quasispecies using overlap graphs	biorxiv	http://dx.doi.org/10.1101/080341	28396522	Genome Res	NA	Journal Article	1	1
2016-10-17	zika	Navigating the Zika panic.	F1000Res	http://dx.doi.org/10.12688/f1000research.9370.1	27746903	F1000Res	F1000	Journal Article	0	1
2016-10-19	zika	Illustrating and homology modeling the proteins of the Zika virus.	F1000Res	http://dx.doi.org/10.12688/f1000research.8213.2	27746901	F1000Res	F1000	Journal Article	0	1
2016-10-26	zika	Plant expression systems, a budding way to confront chikungunya and Zika in developing countries?	F1000Res	http://dx.doi.org/10.12688/f1000research.9502.1	27781090	F1000Res	F1000	Journal Article	0	0
2016-11-11	zika	Mathematical models of SIR disease spread with combined non-sexual and sexual transmission routes	biorxiv	http://dx.doi.org/10.1101/087189	NA	NA	NA	NA	NA	NA
2016-11-16	zika	Livestock and microcephaly, traces of an association?	biorxiv	http://dx.doi.org/10.1101/087825	NA	NA	NA	NA	NA	NA
2016-11-17	zika	Zika mosquito vectors: the jury is still out.	F1000Res	http://dx.doi.org/10.12688/f1000research.9839.1	27853521	F1000Res	F1000	Journal Article	0	1
2016-11-19	zika	Solving the Model of the Risk of Microcephaly Induced by the Zika Virus (ZIKV) by a Modified Moving least Squares Method	arxiv	http://arxiv.org/abs/1611.06330v1	NA	NA	NA	NA	NA	NA
2016-11-21	zika	A location-specific spreadsheet for estimating Zika risk and timing for Zika vector surveillance, using U.S. military facilities as an example	biorxiv	http://dx.doi.org/10.1101/088823	28511272	US Army Med Dep J	NA	Journal Article	0	1
2016-11-27	zika	Retargeting: an unrecognized consideration in endonuclease-based gene drive biology	biorxiv	http://dx.doi.org/10.1101/089946	NA	NA	NA	NA	NA	NA
2016-11-30	zika	Research into the Potential to Adapt and Establish of the invasive Asian Tiger Mosquito Aedes (Stegomyia) albopictus (SKUSE)	arxiv	http://arxiv.org/abs/1611.10318v1	NA	NA	NA	NA	NA	NA
2016-11-30	zika	The risk of sustained sexual transmission of Zika is underestimated	biorxiv	http://dx.doi.org/10.1101/090324	NA	NA	NA	NA	NA	NA
2016-12-02	zika	Zika antiviral chemotherapy: identification of drugs and promising starting points for drug discovery from an FDA-approved library.	F1000Res	http://dx.doi.org/10.12688/f1000research.9648.1	27909576	F1000Res	F1000	Journal Article	1	1
2016-12-11	zika	Deploying dengue-suppressing Wolbachia: robust models predict slow but effective spatial spread in Aedes aegypti	biorxiv	http://dx.doi.org/10.1101/093229	28411063	Theor Popul Biol	NA	Journal Article	1	1
2016-12-12	zika	Modeling the spread of the Zika virus using topological data analysis	arxiv	http://arxiv.org/abs/1612.03554v4	NA	NA	NA	NA	NA	NA
2016-12-27	zika	Rescuing Hidden Ecological Data to Tackle Emerging Mosquito-Borne Diseases	biorxiv	http://dx.doi.org/10.1101/096875	NA	NA	NA	NA	NA	NA
2016-12-31	zika	Data-Driven Forecast of Dengue Outbreaks in Brazil: A Critical Assessment of Climate Conditions for Different Capitals	arxiv	http://arxiv.org/abs/1701.00166v1	NA	NA	NA	NA	NA	NA
2016-12-31	zika	Arabidopsis HAP2/GCS1 is a gamete fusion protein homologous to somatic and viral fusogens	biorxiv	http://dx.doi.org/10.1101/097568	28137780	J Cell Biol	NA	Journal Article	0	0
2017-01-09	zika	Multiplex PCR method for MinION and Illumina sequencing of Zika and other virus genomes directly from clinical samples	biorxiv	http://dx.doi.org/10.1101/098913	28538739	Nat Protoc	Springer Nature	Journal Article	1	1
2017-01-17	zika	What Are People Tweeting about Zika? An Exploratory Study Concerning Symptoms, Treatment, Transmission, and Prevention	arxiv	http://arxiv.org/abs/1701.07490v1	28630032	JMIR Public Health Surveill	NA	Journal Article	1	1
2017-01-20	zika	The burden of dengue and chikungunya in southern coastal Ecuador: Epidemiology, clinical presentation, and phylogenetics from a prospective study in Machala in 2014 and 2015	biorxiv	http://dx.doi.org/10.1101/102004	NA	NA	NA	NA	NA	NA
2017-01-20	zika	Epidemiological and ecological determinants of Zika virus transmission in an urban setting.	biorxiv	http://dx.doi.org/10.1101/101972	NA	NA	NA	NA	NA	NA
2017-01-21	zika	Experimental Zika Virus Infection in a New World Monkey Model Reproduces Key Features of the Human Disease	biorxiv	http://dx.doi.org/10.1101/102145	NA	NA	NA	NA	NA	NA
2017-02-02	zika	Epidemic establishment and cryptic transmission of Zika virus in Brazil and the Americas	biorxiv	http://dx.doi.org/10.1101/105171	28538727	Nature	Springer Nature	Journal Article	1	1
2017-02-03	zika	Multiple introductions of Zika virus into the United States revealed through genomic epidemiology	biorxiv	http://dx.doi.org/10.1101/104794	28538723	Nature	Springer Nature	Journal Article	1	1
2017-02-03	zika	Asian lineage of Zika virus RNA pseudoknot may induce ribosomal frameshift and produce a new neuroinvasive protein ZIKV-NS1'	biorxiv	http://dx.doi.org/10.1101/105809	NA	NA	NA	NA	NA	NA
2017-02-08	zika	Oropharyngeal mucosal transmission of Zika virus in rhesus macaques	biorxiv	http://dx.doi.org/10.1101/107128	28765581	Nat Commun	Springer Nature	Journal Article	1	1
2017-02-11	zika	Highly Efficient Maternal-Fetal Zika Virus Transmission in Pregnant Rhesus Macaques	biorxiv	http://dx.doi.org/10.1101/106674	28542585	PLoS Pathog	PLOS	Journal Article	1	1
2017-02-12	zika	Inferring a qualitative contact rate index of uncertain epidemics	biorxiv	http://dx.doi.org/10.1101/107474	NA	NA	NA	NA	NA	NA
2017-02-18	zika	Genome sequencing reveals Zika virus diversity and spread in the Americas	biorxiv	http://dx.doi.org/10.1101/109348	28538734	Nature	Springer Nature	Journal Article	1	1
2017-02-21	zika	Asymmetric percolation drives a double transition in sexual contact networks	arxiv	http://arxiv.org/abs/1702.06224v3	28790185	Proc Natl Acad Sci U S A	NA	Journal Article	0	1
2017-02-27	zika	Estimating the reproductive number, total outbreak size, and reporting rates for Zika epidemics in South and Central America	arxiv	http://arxiv.org/abs/1702.08560v1	28803069	Epidemics	NA	Journal Article	0	1
2017-02-27	zika	The social and spatial ecology of dengue presence and burden during an outbreak in Guayaquil, Ecuador, 2012	biorxiv	http://dx.doi.org/10.1101/112185	NA	NA	NA	NA	NA	NA
2017-03-02	zika	The translational landscape of Zika virus during infection of mammalian and insect cells	biorxiv	http://dx.doi.org/10.1101/112904	NA	NA	NA	NA	NA	NA
2017-03-03	zika	Genetic characterization of the Zika virus epidemic in the US Virgin Islands	biorxiv	http://dx.doi.org/10.1101/113100	NA	NA	NA	NA	NA	NA
2017-03-05	zika	Micro-Scale Transport Processes for Advanced Healthcare and Point of Care Diagnostics	biorxiv	http://dx.doi.org/10.1101/113787	NA	NA	NA	NA	NA	NA
2017-03-07	zika	The Case for Pyriproxyfen as a Potential Cause for Microcephaly; From Biology to Epidemiology	arxiv	http://arxiv.org/abs/1703.03765v1	NA	NA	NA	NA	NA	NA
2017-03-10	zika	The Case for Pyriproxyfen as a Potential Cause for Microcephaly; From Biology to Epidemiology	biorxiv	http://dx.doi.org/10.1101/115279	NA	NA	NA	NA	NA	NA
2017-03-11	zika	Recruiting from the network: discovering Twitter users who can help combat Zika epidemics	arxiv	http://arxiv.org/abs/1703.03928v1	NA	NA	NA	NA	NA	NA
2017-03-13	zika	Increasing Trends of Guillain-Barré Syndrome (GBS) and Dengue in Hong Kong	arxiv	http://arxiv.org/abs/1703.04238v1	NA	NA	NA	NA	NA	NA
2017-03-15	zika	Preliminary results on the control of Aedes spp. in a remote Guatemalan community vulnerable to dengue, chikungunya and Zika virus: community participation and use of low-cost ecological ovillantas for mosquito control.	F1000Res	http://dx.doi.org/10.12688/f1000research.8461.3	28105304	F1000Res	F1000	Journal Article	1	1
2017-03-21	zika	On the predictability of infectious disease outbreaks	arxiv	http://arxiv.org/abs/1703.07317v4	NA	NA	NA	NA	NA	NA
2017-04-12	zika	Can Zika Account For The Missing Babies?	biorxiv	http://dx.doi.org/10.1101/126557	NA	NA	NA	NA	NA	NA
2017-04-14	zika	The diversity, structure and function of heritable adaptive immunity sequences in the Aedes aegypti genome	biorxiv	http://dx.doi.org/10.1101/127498	NA	NA	NA	NA	NA	NA
2017-04-18	zika	Modeling Zika Virus Congenital Eye Disease: Differential Susceptibility of Fetal Retinal Progenitor Cells and iPSC-Derived Retinal Stem Cells to Zika Virus Infection	biorxiv	http://dx.doi.org/10.1101/128405	NA	NA	NA	NA	NA	NA
2017-04-19	zika	Comparative Genomics Shows That Viral Integrations Are Abundant And Express piRNAs In The Arboviral Vectors Aedes aegypti And Aedes albopictus	biorxiv	http://dx.doi.org/10.1101/128637	28676109	BMC Genomics	NA	Journal Article	0	1
2017-04-19	zika	Pathogenesis of Zika Virus Infection via Rectal Route	biorxiv	http://dx.doi.org/10.1101/128876	NA	NA	NA	NA	NA	NA
2017-04-20	zika	Sofosbuvir protects Zika virus-infected mice from mortality, preventing short- and long-term sequela	biorxiv	http://dx.doi.org/10.1101/129197	28842610	Sci Rep	Springer Nature	Journal Article	1	1
2017-05-08	zika	Heat Shock Protein 70 (Hsp70) Is Involved In The Zika Virus Cellular Infection Process	biorxiv	http://dx.doi.org/10.1101/135350	NA	NA	NA	NA	NA	NA
2017-05-09	zika	A Neuropeptide Signaling System That Rapidly Enforces Paternity In The Aedes aegypti Mosquito	biorxiv	http://dx.doi.org/10.1101/136150	NA	NA	NA	NA	NA	NA
2017-05-15	zika	Social-Ecological Factors And Preventive Actions Decrease The Risk Of Dengue Infection At The Household-Level: Results From A Prospective Dengue Surveillance Study In Machala, Ecuador	biorxiv	http://dx.doi.org/10.1101/136382	NA	NA	NA	NA	NA	NA
2017-05-16	zika	Consensus and conflict among ecological forecasts of Zika virus outbreaks in the United States	biorxiv	http://dx.doi.org/10.1101/138396	NA	NA	NA	NA	NA	NA
2017-05-19	zika	Could The Recent Zika Epidemic Have Been Predicted?	biorxiv	http://dx.doi.org/10.1101/139253	28747901	Front Microbiol	NA	Journal Article	0	1
2017-05-26	zika	A Possible Role Of Microglia In Zika Virus Infection Of The Fetal Human Brain	biorxiv	http://dx.doi.org/10.1101/142497	NA	NA	NA	NA	NA	NA
2017-05-30	zika	Anticipating Emerging Arboviruses: What Comes After Zika?	biorxiv	http://dx.doi.org/10.1101/143842	NA	NA	NA	NA	NA	NA
2017-06-01	zika	Structural Propensity Database Of Proteins	biorxiv	http://dx.doi.org/10.1101/144840	NA	NA	NA	NA	NA	NA
2017-06-02	zika	Detecting Local Zika Virus Transmission In The Continental United States: A Comparison Of Surveillance Strategies	biorxiv	http://dx.doi.org/10.1101/145102	NA	NA	NA	NA	NA	NA
2017-06-14	zika	Unintended Consequences and the Paradox of Control: Management of Emerging Pathogens with Age-Specific Virulence	biorxiv	http://dx.doi.org/10.1101/149773	NA	NA	NA	NA	NA	NA
2017-06-19	zika	Zika Virus in Salivary Glands of Five Different Species of Wild-Caught Mosquitoes from Mexico	biorxiv	http://dx.doi.org/10.1101/151951	NA	NA	NA	NA	NA	NA
2017-06-29	zika	Designing Anti-Zika Virus Peptides Derived from Predicted Human-Zika Virus Protein-Protein Interactions	biorxiv	http://dx.doi.org/10.1101/156695	NA	NA	NA	NA	NA	NA
2017-06-30	zika	Analysis of the Aedes albopictus C6/36 genome provides insight into cell line adaptations to in vitro viral propagation	biorxiv	http://dx.doi.org/10.1101/157081	NA	NA	NA	NA	NA	NA
2017-07-12	zika	Catching Zika Fever: Application of Crowdsourcing and Machine Learning for Tracking Health Misinformation on Twitter	arxiv	http://arxiv.org/abs/1707.03778v1	NA	NA	NA	NA	NA	NA
2017-07-19	zika	Integrated Human-Virus Metabolic Modelling Predicts Host-Based Antiviral Targets Against Chikungunya, Dengue and Zika Viruses	biorxiv	http://dx.doi.org/10.1101/165605	NA	NA	NA	NA	NA	NA
2017-08-03	zika	Mathematical modelling of zika virus in Brazil	arxiv	http://arxiv.org/abs/1708.01280v1	NA	NA	NA	NA	NA	NA
2017-08-04	zika	Climate change drives uncertain global shifts in potential distribution and seasonal risk of Aedes -transmitted viruses	biorxiv	http://dx.doi.org/10.1101/172221	NA	NA	NA	NA	NA	NA
2017-08-09	zika	Modeling the transmission of Wolbachia in mosquitoes for controlling mosquito-borne diseases	arxiv	http://arxiv.org/abs/1708.03025v1	NA	NA	NA	NA	NA	NA
2017-08-09	zika	Zika virus infection induces synthesis of Digoxin in glioblastoma cells	biorxiv	http://dx.doi.org/10.1101/174441	NA	NA	NA	NA	NA	NA
2017-08-17	zika	Replication of early and recent Zika virus isolates throughout mouse brain development	biorxiv	http://dx.doi.org/10.1101/177816	NA	NA	NA	NA	NA	NA
2017-08-22	zika	Global transcriptome analysis of Aedes aegypti mosquitoes in response to Zika virus infection	biorxiv	http://dx.doi.org/10.1101/179416	NA	NA	NA	NA	NA	NA
