# Supplementary material for: Preprints: An underutilized mechanism to accelerate outbreak science
Source: PLoS Med. 2018 Apr 3;15(4):e1002549. doi: 10.1371/journal.pmed.1002549 (PMC5882117; doi:10.1371/journal.pmed.1002549)
Supplement: S2 Dataset — “pub_date” is the journal publication date as indicated by PubMed or the entry creation date if a specific journal publication date was not supplied. “pmid” and “journal” are the PubMed identification number and journal indicated by PubMed for the article. “publisher” indicates the publisher if the publisher signed the data sharing statement. (CSV) [file pmed.1002549.s002.csv]

pub_date	pathogen	title	pmid	journal	publisher
2014-05-06	ebola	Virus nomenclature below the species level: a standardized nomenclature for filovirus strains and variants rescued from cDNA.	24190508	Arch Virol	NA
2014-05-08	ebola	Emerging filoviral disease in Uganda: proposed explanations and research directions.	24515940	Am J Trop Med Hyg	NA
2014-05-14	ebola	High-throughput, luciferase-based reverse genetics systems for identifying inhibitors of Marburg and Ebola viruses.	24713118	Antiviral Res	NA
2014-05-15	ebola	In silico derived small molecules bind the filovirus VP35 protein and inhibit its polymerase cofactor activity.	24495995	J Mol Biol	NA
2014-05-16	ebola	Outbreak news. Ebola virus disease, West Africa.	24864345	Wkly Epidemiol Rec	NA
2014-05-16	ebola	Fullerene sugar balls: a new class of biologically active fullerene derivatives.	24678063	Chem Asian J	NA
2014-05-19	ebola	Characterization of host immune responses in Ebola virus infections.	24742338	Expert Rev Clin Immunol	NA
2014-05-19	ebola	Induced IL-10 splice altering approach to antiviral drug discovery.	24655055	Nucleic Acid Ther	NA
2014-05-29	ebola	Ebola haemorrhagic fever in west Africa.	24877203	Lancet Infect Dis	Lancet
2014-06-04	ebola	Material proximities and hotspots: toward an anthropology of viral hemorrhagic fevers.	24752909	Med Anthropol Q	NA
2014-06-09	ebola	Viral proteins that bind double-stranded RNA: countermeasures against host antiviral responses.	24905203	J Interferon Cytokine Res	NA
2014-06-09	ebola	Pyridinyl imidazole inhibitors of p38 MAP kinase impair viral entry and reduce cytokine induction by Zaire ebolavirus in human dendritic cells.	24815087	Antiviral Res	NA
2014-06-11	ebola	Identification of continuous human B-cell epitopes in the VP35, VP40, nucleoprotein and glycoprotein of Ebola virus.	24914933	PLoS One	PLOS
2014-06-17	ebola	Vaccinating captive chimpanzees to save wild chimpanzees.	24912183	Proc Natl Acad Sci U S A	NA
2014-06-24	ebola	Digital sensing and sizing of vesicular stomatitis virus pseudotypes in complex media: a model for Ebola and Marburg detection.	24840765	ACS Nano	NA
2014-06-25	ebola	Undiagnosed acute viral febrile illnesses, Sierra Leone.	24959946	Emerg Infect Dis	NA
2014-06-27	ebola	Ebola viral disease outbreak--West Africa, 2014.	24964881	MMWR Morb Mortal Wkly Rep	NA
2014-07-04	ebola	Membrane binding and bending in Ebola VP40 assembly and egress.	24995005	Front Microbiol	NA
2014-07-10	ebola	Ebola outbreak response; experience and development of screening tools for viral haemorrhagic fever (VHF) in a HIV center of excellence near to VHF epicentres.	25007269	PLoS One	PLOS
2014-07-12	ebola	[A first outbreak of Ebola virus in West Africa].	25014459	Med Sci (Paris)	NA
2014-07-17	ebola	The clinically approved drugs amiodarone, dronedarone and verapamil inhibit filovirus cell entry.	24710028	J Antimicrob Chemother	NA
2014-07-19	ebola	The 2014 Ebola virus disease outbreak in West Africa.	24795448	J Gen Virol	NA
2014-07-24	ebola	Ebola in West Africa: a familiar pattern?	24999980	Biosecur Bioterror	NA
2014-07-29	ebola	Small-molecule probes targeting the viral PPxY-host Nedd4 interface block egress of a broad range of RNA viruses.	24741084	J Virol	NA
2014-07-29	ebola	Characterizing functional domains for TIM-mediated enveloped virus entry.	24696470	J Virol	NA
2014-08-01	ebola	Antibody therapy for Ebola: is the tide turning around?	24503566	Hum Vaccin Immunother	NA
2014-08-04	ebola	Courage is treating patients with Ebola.	25092659	BMJ	BMJ
2014-08-06	ebola	Ebola: an opportunity for a clinical trial?	25098954	BMJ	BMJ
2014-08-13	ebola	Ebola virus VP24 targets a unique NLS binding site on karyopherin alpha 5 to selectively compete with nuclear import of phosphorylated STAT1.	25121748	Cell Host Microbe	NA
2014-08-14	ebola	Need of surveillance response systems to combat Ebola outbreaks and other emerging infectious diseases in African countries.	25120913	Infect Dis Poverty	NA
2014-08-15	ebola	Characterisation of novel microRNAs in the Black flying fox (Pteropus alecto) by deep sequencing.	25128405	BMC Genomics	NA
2014-08-15	ebola	Role of protein phosphatase 1 in dephosphorylation of Ebola virus VP30 protein and its targeting for the inhibition of viral transcription.	24936058	J Biol Chem	NA
2014-08-15	ebola	Ebola hemorrhagic Fever: novel biomarker correlates of clinical outcome.	24526742	J Infect Dis	NA
2014-08-18	ebola	HSPA5 is an essential host factor for Ebola virus infection.	25017472	Antiviral Res	NA
2014-08-20	ebola	Marburg virus infection in nonhuman primates: Therapeutic treatment by lipid-encapsulated siRNA.	25143366	Sci Transl Med	Science
2014-08-20	ebola	Spatial localization of the Ebola virus glycoprotein mucin-like domain determined by cryo-electron tomography.	25008940	J Virol	NA
2014-08-20	ebola	A novel life cycle modeling system for Ebola virus shows a genome length-dependent role of VP24 in virus infectivity.	24965473	J Virol	NA
2014-08-20	ebola	Evolutionary origins of human herpes simplex viruses 1 and 2.	24916030	Mol Biol Evol	NA
2014-08-21	ebola	Scale up the supply of experimental Ebola drugs.	25143079	Nature	Springer Nature
2014-08-21	ebola	Ebola virus disease: an emerging threat.	25140950	Nursing	NA
2014-08-22	ebola	High content image-based screening of a protease inhibitor library reveals compounds broadly active against Rift Valley fever virus and other highly pathogenic RNA viruses.	25144302	PLoS Negl Trop Dis	PLOS
2014-08-25	ebola	Visual displays that directly interface and provide read-outs of molecular states via molecular graphics processing units.	25044570	Angew Chem Int Ed Engl	NA
2014-08-27	ebola	[Potential vaccine candidates against Ebola and the first vaccine against chikungunya virus infection].	25272676	Rev Med Suisse	NA
2014-08-30	ebola	A highly immunogenic fragment derived from Zaire Ebola virus glycoprotein elicits effective neutralizing antibody.	24930448	Virus Res	NA
2014-09-01	ebola	The 2014 Ebola outbreak: ethical use of unregistered interventions.	25378748	Bull World Health Organ	WHO
2014-09-01	ebola	Ebola virus modulates transforming growth factor β signaling and cellular markers of mesenchyme-like transition in hepatocytes.	24942569	J Virol	NA
2014-09-02	ebola	Estimating the Reproduction Number of Ebola Virus (EBOV) During the 2014 Outbreak in West Africa.	25642364	PLoS Curr	PLOS
2014-09-02	ebola	Assessing the international spreading risk associated with the 2014 west african ebola outbreak.	25642360	PLoS Curr	PLOS
2014-09-02	ebola	TIM-family proteins inhibit HIV-1 release.	25136083	Proc Natl Acad Sci U S A	NA
2014-09-03	ebola	[Is the World Health Organization guilty of delaying the fight against Ebola?].	25277008	Rev Med Suisse	NA
2014-09-03	ebola	Ebola and Marburg virus diseases in Africa: increased risk of outbreaks in previously unaffected areas?	25040642	Microbiol Immunol	NA
2014-09-04	ebola	Healthcare staff advised to prepare for Ebola cases in UK.	25185907	Emerg Nurse	NA
2014-09-04	ebola	Laboratory test support for Ebola patients within a high-containment facility.	25184220	Lab Med	NA
2014-09-05	ebola	Ebola virus disease: general characteristics, thoughts, and perspectives.	25189614	Biomed Environ Sci	NA
2014-09-08	ebola	Early epidemic dynamics of the west african 2014 ebola outbreak: estimates derived with a simple two-parameter model.	25642358	PLoS Curr	PLOS
2014-09-08	ebola	Mapping the zoonotic niche of Ebola virus disease in Africa.	25201877	Elife	eLife
2014-09-10	ebola	[ Ebola epidemic, mirror of United Nations'powerlessness?].	25322632	Rev Med Suisse	NA
2014-09-10	ebola	[Ebola: a vaccine on forced accelerated course. Hopes for the ZMapp].	25322630	Rev Med Suisse	NA
2014-09-10	ebola	Understanding the Ebola threat: the UK government's response.	25203758	Br J Nurs	NA
2014-09-11	ebola	Early transmission dynamics of Ebola virus disease (EVD), West Africa, March to August 2014.	25232919	Euro Surveill	NA
2014-09-11	ebola	Make diagnostic centres a priority for Ebola crisis.	25209763	Nature	Springer Nature
2014-09-11	ebola	Development and evaluation of a panel of filovirus sequence capture probes for pathogen detection by next-generation sequencing.	25207553	PLoS One	PLOS
2014-09-11	ebola	What do we really fear? The epidemiological characteristics of Ebola and our preparedness.	25132130	Epidemiol Health	NA
2014-09-12	ebola	Epidemiological dynamics of Ebola outbreaks.	25217532	Elife	eLife
2014-09-12	ebola	Genomic surveillance elucidates Ebola virus origin and transmission during the 2014 outbreak.	25214632	Science	Science
2014-09-12	ebola	Diagnostic schemes for reducing epidemic size of African viral hemorrhagic fever outbreaks.	25212079	J Infect Dev Ctries	NA
2014-09-15	ebola	Don't be scared, be angry: the politics and ethics of Ebola.	25222463	Med J Aust	NA
2014-09-15	ebola	Vulnerability, hysteria and fear - conquering Ebola virus.	25222449	Med J Aust	NA
2014-09-15	ebola	Ebola, fear and preparedness.	25220146	Epidemiol Health	NA
2014-09-15	ebola	Ebola and other viral haemorrhagic fevers: a local operational approach.	25216168	Br J Hosp Med (Lond)	NA
2014-09-17	ebola	[Ebola: "survivors' blood" gets into the official therapeutic arsenal].	25322506	Rev Med Suisse	NA
2014-09-17	ebola	Ebola update.	25226049	Nat Rev Microbiol	Springer Nature
2014-09-17	ebola	The Ebola epidemic: a global health emergency.	25111044	JAMA	JAMA
2014-09-18	ebola	Temporal variations in the effective reproduction number of the 2014 west Africa ebola outbreak.	25642357	PLoS Curr	PLOS
2014-09-18	ebola	Face to face with Ebola--an emergency care center in Sierra Leone.	25162580	N Engl J Med	NEJM
2014-09-18	ebola	Studying "secret serums"--toward safe, effective Ebola treatments.	25140857	N Engl J Med	NEJM
2014-09-18	ebola	Ebola--underscoring the global disparities in health care resources.	25119491	N Engl J Med	NEJM
2014-09-19	ebola	A new approach for monitoring ebolavirus in wild great apes.	25232832	PLoS Negl Trop Dis	PLOS
2014-09-22	ebola	A new approach to determining whole viral genomic sequences including termini using a single deep sequencing run.	25075935	J Virol Methods	NA
2014-09-24	ebola	[Ebola: the moral bankruptcy and the irrational].	25369709	Rev Med Suisse	NA
2014-09-25	ebola	Ebola virus disease--current knowledge.	25251632	N Engl J Med	NEJM
2014-09-25	ebola	Ebola 2014--new challenges, new global response and responsibility.	25140858	N Engl J Med	NEJM
2014-09-25	ebola	Ebola virus disease in West Africa--no early end to the outbreak.	25140856	N Engl J Med	NEJM
2014-09-25	ebola	The international Ebola emergency.	25140855	N Engl J Med	NEJM
2014-09-26	ebola	Estimating the future number of cases in the Ebola epidemic--Liberia and Sierra Leone, 2014-2015.	25254986	MMWR Suppl	NA
2014-09-27	ebola	Modeling the lifecycle of Ebola virus under biosafety level 2 conditions with virus-like particles containing tetracistronic minigenomes.	25285674	J Vis Exp	NA
2014-09-27	ebola	RIG-I self-oligomerization is either dispensable or very transient for signal transduction.	25259935	PLoS One	PLOS
2014-09-29	ebola	Commentary: containing the ebola outbreak - the potential and challenge of mobile network data.	25642369	PLoS Curr	PLOS
2014-09-29	ebola	Immunization with vesicular stomatitis virus vaccine expressing the Ebola glycoprotein provides sustained long-term protection in rodents.	25173474	Vaccine	NA
2014-09-30	ebola	Case fatality rates of Ebola virus diseases: a meta-analysis of World Health Organization data.	25193630	Med Mal Infect	NA
2014-10-01	ebola	Professional responsibilities for treatment of patients with Ebola: can a healthcare provider refuse to treat a patient with ebola?	25271667	R I Med J (2013)	NA
2014-10-01	ebola	Evaluating novel therapies during the Ebola epidemic.	25211645	JAMA	JAMA
2014-10-01	ebola	Why should high-income countries help combat Ebola?	25210838	JAMA	JAMA
2014-10-01	ebola	Caring for critically ill patients with ebola virus disease. Perspectives from West Africa.	25166884	Am J Respir Crit Care Med	NA
2014-10-01	ebola	The enantiomers of the 1',6'-isomer of neplanocin A: synthesis and antiviral properties.	25155914	Bioorg Med Chem	NA
2014-10-02	ebola	Environmental airborne contact dermatoses.	25252746	Rev Environ Health	NA
2014-10-02	ebola	Reversion of advanced Ebola virus disease in nonhuman primates with ZMapp.	25171469	Nature	Springer Nature
2014-10-03	ebola	Ebola virus disease - a global threat.	25276664	Germs	NA
2014-10-03	ebola	Characterization of uncultivable bat influenza virus using a replicative synthetic virus.	25275541	PLoS Pathog	PLOS
2014-10-03	ebola	Importation and containment of Ebola virus disease - Senegal, August-September 2014.	25275333	MMWR Morb Mortal Wkly Rep	NA
2014-10-03	ebola	Ebola virus disease outbreak - Nigeria, July-September 2014.	25275332	MMWR Morb Mortal Wkly Rep	NA
2014-10-03	ebola	Ebola virus disease outbreak - West Africa, September 2014.	25275331	MMWR Morb Mortal Wkly Rep	NA
2014-10-04	ebola	The Institut Pasteur network: a crucial partner against Ebola.	25283561	Lancet	Lancet
2014-10-04	ebola	Biomarker correlates of survival in pediatric patients with Ebola virus disease.	25279581	Emerg Infect Dis	NA
2014-10-06	ebola	Insights into the early epidemic spread of ebola in sierra leone provided by viral sequence data.	25642370	PLoS Curr	PLOS
2014-10-06	ebola	Ebola virus disease.	25285105	Can J Infect Dis Med Microbiol	NA
2014-10-07	ebola	Establishment and characterization of a lethal mouse model for the Angola strain of Marburg virus.	25142608	J Virol	NA
2014-10-07	ebola	Analysis of the highly diverse gene borders in Ebola virus reveals a distinct mechanism of transcriptional regulation.	25142600	J Virol	NA
2014-10-08	ebola	Public health experts urge U.S. hospitals to be prepared as Ebola outbreak accelerates.	25291835	ED Manag	NA
2014-10-09	ebola	Transmission dynamics and control of Ebola virus disease outbreak in Nigeria, July to September 2014.	25323076	Euro Surveill	NA
2014-10-09	ebola	Describing readmissions to an Ebola case management centre (CMC), Sierra Leone, 2014.	25323075	Euro Surveill	NA
2014-10-09	ebola	The threat of Ebola: an update.	25297018	Indian J Med Microbiol	NA
2014-10-09	ebola	Ebola--a growing threat?	24805988	N Engl J Med	NEJM
2014-10-09	ebola	Emergence of Zaire Ebola virus disease in Guinea.	24738640	N Engl J Med	NEJM
2014-10-10	ebola	Only the military can get the Ebola epidemic under control: MSF head.	25304485	BMJ	BMJ
2014-10-10	ebola	Transmission dynamics and control of Ebola virus disease (EVD): a review.	25300956	BMC Med	NA
2014-10-10	ebola	Assessment of ebola virus disease, health care infrastructure, and preparedness - four counties,Southeastern Liberia, august 2014.	25299605	MMWR Morb Mortal Wkly Rep	NA
2014-10-11	ebola	Ebola: a crisis in global health leadership.	25306563	Lancet	Lancet
2014-10-11	ebola	Ebola: where did it come from and where might it go?	25302838	Br J Nurs	NA
2014-10-11	ebola	Ebola: towards an International Health Systems Fund.	25201591	Lancet	Lancet
2014-10-13	ebola	Courage is not the absence of fear: responding to the Ebola outbreak in Liberia.	25611482	Glob Health Sci Pract	NA
2014-10-13	ebola	Mass gathering medicine: 2014 Hajj and Umra preparation as a leading example.	25128639	Int J Infect Dis	NA
2014-10-14	ebola	On the quarantine period for ebola virus.	25642371	PLoS Curr	PLOS
2014-10-14	ebola	New rules needed to stop the Ebola epidemic.	25314981	Tidsskr Nor Laegeforen	NA
2014-10-15	ebola	Ebola in West Africa: be aware and prepare.	25253023	Intensive Care Med	NA
2014-10-15	ebola	Does this patient have Ebola virus disease?	25183574	Intensive Care Med	NA
2014-10-16	ebola	Outbreaks of Ebola virus disease in Africa: the beginnings of a tragic saga.	25320574	J Venom Anim Toxins Incl Trop Dis	NA
2014-10-16	ebola	Ebola virus disease in West Africa--the first 9 months of the epidemic and forward projections.	25244186	N Engl J Med	NEJM
2014-10-16	ebola	Modeling the impact of interventions on an epidemic of ebola in sierra leone and liberia.	25914859	PLoS Curr	PLOS
2014-10-17	ebola	Ebola: How well is the UK prepared?	25354397	BMJ	BMJ
2014-10-17	ebola	A loop region in the N-terminal domain of Ebola virus VP40 is important in viral assembly, budding, and egress.	25330123	Viruses	NA
2014-10-17	ebola	Surveillance and preparedness for Ebola virus disease -- New York City, 2014.	25321072	MMWR Morb Mortal Wkly Rep	NA
2014-10-17	ebola	Developing an incident management system to support Ebola response -- Liberia, July-August 2014.	25321071	MMWR Morb Mortal Wkly Rep	NA
2014-10-17	ebola	Cluster of Ebola cases among Liberian and U.S. health care workers in an Ebola treatment unit and adjacent hospital -- Liberia, 2014.	25321070	MMWR Morb Mortal Wkly Rep	NA
2014-10-17	ebola	Identification of Ebola virus microRNAs and their putative pathological function.	25266153	Sci China Life Sci	NA
2014-10-17	ebola	Potential clinical treatment for Ebola pandemic.	25239448	Sci China Life Sci	NA
2014-10-17	ebola	Fighting Ebola with ZMapp: spotlight on plant-made antibody.	25218825	Sci China Life Sci	NA
2014-10-17	ebola	Hsa-miR-1246, hsa-miR-320a and hsa-miR-196b-5p inhibitors can reduce the cytotoxicity of Ebola virus glycoprotein in vitro.	25218824	Sci China Life Sci	NA
2014-10-17	ebola	Safety and pharmacokinetic profiles of phosphorodiamidate morpholino oligomers with activity against ebola virus and marburg virus: results of two single-ascending-dose studies.	25155593	Antimicrob Agents Chemother	NA
2014-10-18	ebola	Controlling Ebola: next steps.	25308287	Lancet	Lancet
2014-10-20	ebola	Preventing the introduction of Ebola virus into the Eastern Mediterranean Region: enhanced preparedness is the key.	25356698	East Mediterr Health J	NA
2014-10-21	ebola	The impact of "omic" and imaging technologies on assessing the host immune response to biodefence agents.	25333059	J Immunol Res	NA
2014-10-21	ebola	Ebola virus disease: potential use of melatonin as a treatment.	25262626	J Pineal Res	NA
2014-10-21	ebola	Experimental countermeasures against Ebola virus: current progress and an ethical conundrum.	25139506	CMAJ	NA
2014-10-22	ebola	[Ebola: Berne activates a task force].	25518219	Rev Med Suisse	NA
2014-10-22	ebola	US revamps domestic Ebola response.	25338759	BMJ	BMJ
2014-10-23	ebola	Camouflage and misdirection: the full-on assault of ebola virus disease.	25417101	Cell	NA
2014-10-23	ebola	Assessing the impact of travel restrictions on international spread of the 2014 West African Ebola epidemic.	25358040	Euro Surveill	NA
2014-10-23	ebola	Doing today's work superbly well--treating Ebola with current tools.	25251518	N Engl J Med	NEJM
2014-10-24	ebola	Ebola, epidemics, and ethics - what we have learned.	25342227	Philos Ethics Humanit Med	NA
2014-10-24	ebola	Control of Ebola virus disease - firestone district, liberia, 2014.	25340914	MMWR Morb Mortal Wkly Rep	NA
2014-10-24	ebola	Phylodynamic analysis of ebola virus in the 2014 sierra leone epidemic.	25914858	PLoS Curr	PLOS
2014-10-27	ebola	CDC demonstrates new Ebola protocols.	25509620	Mod Healthc	NA
2014-10-27	ebola	Learning the lessons of Ebola as events continue to unfold.	25509618	Mod Healthc	NA
2014-10-27	ebola	Ebola hemorrhagic Fever.	25344714	J Spec Oper Med	NA
2014-10-27	ebola	Conformational plasticity of the Ebola virus matrix protein.	25159197	Protein Sci	NA
2014-10-28	ebola	["Zaire" behind the largest Ebola epidemic ever. Highest mortality of the four human pathogenic Ebola viruses].	25349996	Lakartidningen	NA
2014-10-28	ebola	An integrated approach to laboratory testing for patients with Ebola virus disease.	25348431	Lab Med	NA
2014-10-29	ebola	Ebola viral hemorrhagic disease outbreak in West Africa- lessons from Uganda.	25352864	Afr Health Sci	NA
2014-10-30	ebola	Developed nations must not fear sending Ebola help.	25355324	Nature	Springer Nature
2014-10-31	ebola	Inference and forecast of the current west african ebola outbreak in Guinea, sierra leone and liberia.	25642378	PLoS Curr	PLOS
2014-10-31	ebola	Announcement: Interim U.S. guidance for monitoring and movement of persons with potential Ebola virus exposure.	25518066	MMWR Morb Mortal Wkly Rep	NA
2014-10-31	ebola	Update: Ebola virus disease outbreak--West Africa, October 2014.	25356606	MMWR Morb Mortal Wkly Rep	NA
2014-10-31	ebola	The HERV-K human endogenous retrovirus envelope protein antagonizes Tetherin antiviral activity.	25210194	J Virol	NA
2014-11-01	ebola	IFITM-Family Proteins: The Cell's First Line of Antiviral Defense.	25599080	Annu Rev Virol	NA
2014-11-03	ebola	Conservancy of mAb Epitopes in Ebolavirus Glycoproteins of Previous and 2014 Outbreaks.	25642381	PLoS Curr	PLOS
2014-11-04	ebola	Deep sequencing identifies noncanonical editing of Ebola and Marburg virus RNAs in infected cells.	25370495	MBio	NA
2014-11-04	ebola	Care of patients with Ebola virus disease.	25365183	J Contin Educ Nurs	NA
2014-11-04	ebola	Laboratory preparedness to face infectious outbreaks. Ebola and beyond.	25324450	Clin Chem Lab Med	NA
2014-11-05	ebola	[Ebola: how to repatriate contaminated health care providers?].	25536838	Rev Med Suisse	NA
2014-11-05	ebola	Is the United Nations catching up with Ebola at last?	25378433	BMJ	BMJ
2014-11-05	ebola	Answering the call.	25369960	Emerg Nurse	NA
2014-11-05	ebola	Emergency nurses test NHS response to Ebola outbreak.	25369954	Emerg Nurse	NA
2014-11-05	ebola	Ebola hemorrhagic fever: genetic biomarkers and vaccine development.	25340986	Genet Test Mol Biomarkers	NA
2014-11-06	ebola	Modeling the impact of interventions on an epidemic of ebola in sierra leone and liberia.	25685630	PLoS Curr	PLOS
2014-11-06	ebola	Paper-based synthetic gene networks.	25417167	Cell	NA
2014-11-06	ebola	Molecular characterization of the monoclonal antibodies composing ZMAb: a protective cocktail against Ebola virus.	25375093	Sci Rep	Springer Nature
2014-11-06	ebola	Ebola virus disease epidemic.	25373029	Workplace Health Saf	NA
2014-11-07	ebola	The UCSC Ebola Genome Portal.	25685613	PLoS Curr	PLOS
2014-11-07	ebola	Ebola is causing moral distress among African healthcare workers.	25380700	BMJ	BMJ
2014-11-07	ebola	Establishment of a community care center for isolation and management of Ebola patients - Bomi County, Liberia, October 2014.	25375073	MMWR Morb Mortal Wkly Rep	NA
2014-11-07	ebola	Elucidation of the Ebola virus VP24 cellular interactome and disruption of virus biology through targeted inhibition of host-cell protein function.	25158218	J Proteome Res	NA
2014-11-08	ebola	Progress toward vaccines for cholera, dengue, malaria, and Ebola.	25379984	J Am Pharm Assoc (2003)	NA
2014-11-10	ebola	In long term, much good can come from the tragedy of Ebola.	25509518	Mod Healthc	NA
2014-11-10	ebola	University travel bans and quarantines may impede Ebola response.	25384084	Nat Med	Springer Nature
2014-11-10	ebola	Addressing Ebola-related stigma: lessons learned from HIV/AIDS.	25382685	Glob Health Action	NA
2014-11-10	ebola	Drug development for controlling Ebola epidemic - a race against time.	25382559	Drug Discov Ther	NA
2014-11-10	ebola	[Progress in Diagnostic Technology and Management of Infectious Diseases. Special Columns: Ebola virus disease: From the viewpoint of clinicians].	27522802	Nihon Naika Gakkai Zasshi	NA
2014-11-12	ebola	[Ebola or the paradoxical memory of colonial medicine].	25549386	Rev Med Suisse	NA
2014-11-12	ebola	Ebola virus disease: a review on epidemiology, symptoms, treatment and pathogenesis.	25387613	Neth J Med	NA
2014-11-12	ebola	The Ebola outbreak, fragile health systems, and quality as a cure.	25285459	JAMA	JAMA
2014-11-13	ebola	A three-scale network model for the early growth dynamics of 2014 west Africa ebola epidemic.	25685614	PLoS Curr	PLOS
2014-11-13	ebola	[Ebola virus disease: safe management of patients with high risk infections].	25396237	Dtsch Med Wochenschr	NA
2014-11-13	ebola	Infectious disease: tough choices to reduce Ebola transmission.	25391946	Nature	Springer Nature
2014-11-13	ebola	The current Ebola outbreak: old and new contexts.	25390049	J Infect Dev Ctries	NA
2014-11-14	ebola	The global one health paradigm: challenges and opportunities for tackling infectious diseases at the human, animal, and environment interface in low-resource settings.	25393303	PLoS Negl Trop Dis	PLOS
2014-11-15	ebola	Ebola: epidemic echoes and the chronicle of a tragedy foretold.	25473684	Lancet	Lancet
2014-11-15	ebola	Sequencing, annotation and analysis of the Syrian hamster (Mesocricetus auratus) transcriptome.	25398096	PLoS One	PLOS
2014-11-17	ebola	A dead-end host: is there a way out? A position piece on the ebola virus outbreak by the international union of immunology societies.	25400640	Front Immunol	NA
2014-11-17	ebola	Bites, stings, and rigors: clinical considerations in African operations.	25399379	J Spec Oper Med	NA
2014-11-18	ebola	The importance of veterinary policy in preventing the emergence and re-emergence of zoonotic disease: examining the case of human african trypanosomiasis in Uganda.	25405148	Front Public Health	NA
2014-11-18	ebola	Are we ready for a global pandemic of Ebola virus?	25403915	Int J Infect Dis	NA
2014-11-18	ebola	UN: Global Ebola Response.	25388723	Nurs Stand	NA
2014-11-18	ebola	Protecting health care workers from Ebola: personal protective equipment is critical but is not enough.	25155746	Ann Intern Med	NA
2014-11-18	ebola	Ebola fever: reconciling planning with risk in U.S. hospitals.	25141883	Ann Intern Med	NA
2014-11-18	ebola	Ebola vaccination: if not now, when?	25141813	Ann Intern Med	NA
2014-11-18	ebola	Ebola, ethics, and public health: what next?	25133473	Ann Intern Med	NA
2014-11-18	ebola	Ebola hemorrhagic fever in 2014: the tale of an evolving epidemic.	25133433	Ann Intern Med	NA
2014-11-19	ebola	How Twitter may have helped Nigeria contain Ebola.	25410185	BMJ	BMJ
2014-11-20	ebola	Is West Africa Approaching a Catastrophic Phase or is the 2014 Ebola Epidemic Slowing Down? Different Models Yield Different Answers for Liberia.	25685615	PLoS Curr	PLOS
2014-11-20	ebola	Reidentification of Ebola Virus E718 and ME as Ebola Virus/H.sapiens-tc/COD/1976/Yambuku-Ecran.	25414499	Genome Announc	NA
2014-11-21	ebola	Projected impact of vaccination timing and dose availability on the course of the 2014 west african ebola epidemic.	25685616	PLoS Curr	PLOS
2014-11-21	ebola	Ebola and art.	25414819	Cardiovasc Diagn Ther	NA
2014-11-21	ebola	Strategies for containing Ebola in West Africa.	25414312	Science	Science
2014-11-21	ebola	Shed GP of Ebola virus triggers immune activation and increased vascular permeability.	25412102	PLoS Pathog	PLOS
2014-11-21	ebola	Ebola epidemic--Liberia, March-October 2014.	25412068	MMWR Morb Mortal Wkly Rep	NA
2014-11-21	ebola	Ebola virus disease cases among health care workers not working in Ebola treatment units--Liberia, June-August, 2014.	25412067	MMWR Morb Mortal Wkly Rep	NA
2014-11-21	ebola	Evidence for declining numbers of Ebola cases--Montserrado County, Liberia, June-October 2014.	25412066	MMWR Morb Mortal Wkly Rep	NA
2014-11-21	ebola	Evidence for a decrease in transmission of Ebola virus--Lofa County, Liberia, June 8-November 1, 2014.	25412065	MMWR Morb Mortal Wkly Rep	NA
2014-11-21	ebola	Update: Ebola virus disease epidemic--West Africa, November 2014.	25412064	MMWR Morb Mortal Wkly Rep	NA
2014-11-21	ebola	Ebolavirosis: a 2014 review for clinicians.	25409219	Acta Med Port	NA
2014-11-21	ebola	Ebola virus poses new challenge to healthcare community.	25408978	Biomed Instrum Technol	NA
2014-11-21	ebola	Understanding organ dysfunction in Ebola virus disease.	25366120	Intensive Care Med	NA
2014-11-21	ebola	Host genetic diversity enables Ebola hemorrhagic fever pathogenesis and resistance.	25359852	Science	Science
2014-11-22	ebola	Ethical considerations of experimental interventions in the Ebola outbreak.	25155413	Lancet	Lancet
2014-11-24	ebola	Nomenclature- and database-compatible names for the two Ebola virus variants that emerged in Guinea and the Democratic Republic of the Congo in 2014.	25421896	Viruses	NA
2014-11-24	ebola	Euthanasia assessment in ebola virus infected nonhuman primates.	25421892	Viruses	NA
2014-11-25	ebola	Ebola.	25408023	Nurs Stand	NA
2014-11-26	ebola	Clinical presentation and management of severe Ebola virus disease.	25369317	Ann Am Thorac Soc	NA
2014-11-26	ebola	Determination of specific antibody responses to the six species of ebola and Marburg viruses by multiplexed protein microarrays.	25230936	Clin Vaccine Immunol	NA
2014-11-27	ebola	Soluble chlorine disinfectants for Ebola.	25426522	Br J Nurs	NA
2014-11-27	ebola	Ebola virus disease in West Africa--clinical manifestations and management.	25372854	N Engl J Med	NEJM
2014-11-27	ebola	Clinical illness and outcomes in patients with Ebola in Sierra Leone.	25353969	N Engl J Med	NEJM
2014-11-27	ebola	Ebola virus disease in the Democratic Republic of Congo.	25317743	N Engl J Med	NEJM
2014-11-28	ebola	The Ebola virus matrix protein VP40 selectively induces vesiculation from phosphatidylserine-enriched membranes.	25315776	J Biol Chem	NA
2014-12-02	ebola	Genomics and proteomics of mycobacteriophage patience, an accidental tourist in the Mycobacterium neighborhood.	25467442	MBio	NA
2014-12-02	ebola	GPs and the Ebola patient: working safely in primary care.	25452526	Br J Gen Pract	NA
2014-12-02	ebola	[Containing the Ebola virus. An unprecedented urgency].	25438423	Perspect Infirm	NA
2014-12-02	ebola	Ebola virus disease: clinical management and guidance.	25424098	Nurs Stand	NA
2014-12-02	ebola	Structures of protective antibodies reveal sites of vulnerability on Ebola virus.	25404321	Proc Natl Acad Sci U S A	NA
2014-12-02	ebola	Ebola outbreak in Conakry, Guinea: epidemiological, clinical, and outcome features.	25391486	Med Mal Infect	NA
2014-12-02	ebola	Ebola virus disease and children: what pediatric health care professionals need to know.	25325785	JAMA Pediatr	JAMA
2014-12-02	ebola	Ebola in west Africa: from disease outbreak to humanitarian crisis.	25282665	Lancet Infect Dis	Lancet
2014-12-02	ebola	Safe management of patients with serious communicable diseases: recent experience with Ebola virus.	25244492	Ann Intern Med	NA
2014-12-02	ebola	Preparing for critical care services to patients with Ebola.	25244048	Ann Intern Med	NA
2014-12-03	ebola	What clinicians should know about the 2014 Ebola outbreak.	25467644	Mayo Clin Proc	NA
2014-12-03	ebola	Assessing and treating fever in returned travellers.	25466755	Emerg Nurse	NA
2014-12-03	ebola	Nebraska Biocontainment Unit perspective on disposal of Ebola medical waste.	25465251	Am J Infect Control	NA
2014-12-03	ebola	Dynamics and control of Ebola virus transmission in Montserrado, Liberia: a mathematical modelling analysis.	25455986	Lancet Infect Dis	Lancet
2014-12-03	ebola	Ebola virus disease.	25455323	J Vasc Nurs	NA
2014-12-03	ebola	Clinical features and pathobiology of Ebolavirus infection.	25260583	J Autoimmun	NA
2014-12-03	ebola	Ebola in West Africa: the outbreak able to change many things.	25204860	Clin Microbiol Infect	NA
2014-12-03	ebola	What obstetrician-gynecologists should know about Ebola: a perspective from the Centers for Disease Control and Prevention.	25203368	Obstet Gynecol	NA
2014-12-04	ebola	Preparedness for admission of patients with suspected Ebola virus disease in European hospitals: a survey, August-September 2014.	25496571	Euro Surveill	NA
2014-12-04	ebola	What we know about ocular manifestations of Ebola.	25473261	Clin Ophthalmol	NA
2014-12-04	ebola	Travel bans will increase the damage wrought by ebola.	25397355	Biosecur Bioterror	NA
2014-12-04	ebola	Sociocultural dimensions of the ebola virus disease outbreak in Liberia.	25341052	Biosecur Bioterror	NA
2014-12-04	ebola	Optimization of interventions in ebola: differential contagion.	25265478	Biosecur Bioterror	NA
2014-12-05	ebola	Outbreaks-of Ebola virus disease in the West African sub-region.	25508762	Afr J Med Med Sci	NA
2014-12-06	ebola	Ebola virus disease: clinical care and patient-centred research.	25483156	Lancet	Lancet
2014-12-06	ebola	Potential for large outbreaks of Ebola virus disease.	25480136	Epidemics	NA
2014-12-06	ebola	The cyanobacterial lectin scytovirin displays potent in vitro and in vivo activity against Zaire Ebola virus.	25265598	Antiviral Res	NA
2014-12-08	ebola	Arthropods as a source of new RNA viruses.	25239874	Microb Pathog	NA
2014-12-09	ebola	Preventing the emergence of Ebola disease in unaffected countries: necessity of preparedness.	25489601	Int J Health Policy Manag	NA
2014-12-10	ebola	Assessment of the risk of ebola importation to australia.	25685627	PLoS Curr	PLOS
2014-12-10	ebola	Ebola virus disease.	25497512	BMJ	BMJ
2014-12-10	ebola	Ethical issues in the management of patients with Ebola virus disease.	25493980	Cad Saude Publica	Fiocruz
2014-12-10	ebola	Ebola Virus Disease: essential public health principles for clinicians.	25493109	West J Emerg Med	NA
2014-12-10	ebola	Emergency medical services public health implications and interim guidance for the Ebola virus in the United States.	25493108	West J Emerg Med	NA
2014-12-10	ebola	Ethical allocation of drugs and vaccines in the West African ebola epidemic.	25492601	Milbank Q	NA
2014-12-10	ebola	Ebola fever and global health responsibilities.	25492594	Milbank Q	NA
2014-12-10	ebola	The Moral Challenge of Ebola.	25354202	Am J Public Health	NA
2014-12-11	ebola	Ebola vaccine--an urgent international priority.	25289888	N Engl J Med	NEJM
2014-12-12	ebola	Clinical inquiries regarding Ebola virus disease received by CDC--United States, July 9-November 15, 2014.	25503923	MMWR Morb Mortal Wkly Rep	NA
2014-12-12	ebola	Rapid assessment of Ebola infection prevention and control needs--six districts, Sierra Leone, October 2014.	25503922	MMWR Morb Mortal Wkly Rep	NA
2014-12-12	ebola	Ebola virus disease in health care workers--Sierra Leone, 2014.	25503921	MMWR Morb Mortal Wkly Rep	NA
2014-12-12	ebola	Airport exit and entry screening for Ebola--August-November 10, 2014.	25503920	MMWR Morb Mortal Wkly Rep	NA
2014-12-12	ebola	A polymorphism of the TIM-1 IgV domain: implications for the susceptibility to filovirus infection.	25449273	Biochem Biophys Res Commun	NA
2014-12-13	ebola	Ebola and human rights in West Africa.	25245179	Lancet	Lancet
2014-12-15	ebola	Our shared burden of diseases.	25657996	Curr Biol	NA
2014-12-15	ebola	[When Ebola fever is suspected--fundamentals, preparation and management].	25608412	MMW Fortschr Med	NA
2014-12-15	ebola	Ebola fears remain high, despite new guidelines.	25513698	Hosp Peer Rev	NA
2014-12-16	ebola	Male Ebola Survivors: Do Not Forget to Use a Condom!	25515607	Reprod Sci	NA
2014-12-16	ebola	Ebola crisis in the United States: a glimpse of its larger shadow.	25512226	Inquiry	NA
2014-12-16	ebola	Reducing outbreaks: using international governmental risk pools to fund research and development of infectious disease medicines and vaccines.	25506281	Yale J Biol Med	NA
2014-12-16	ebola	Utility of contact tracing in reducing the magnitude of Ebola disease.	25505743	Germs	NA
2014-12-16	ebola	Thoughts on transcultural nursing and Ebola.	25505166	J Transcult Nurs	NA
2014-12-16	ebola	Vesicular stomatitis virus polymerase's strong affinity to its template suggests exotic transcription models.	25501005	PLoS Comput Biol	PLOS
2014-12-16	ebola	Ebola - contradictions between knowledge and communication.	25499115	Z Evid Fortbild Qual Gesundhwes	NA
2014-12-16	ebola	Preparing an ICU room to welcome a critically ill patient with Ebola virus disease.	25431367	Intensive Care Med	NA
2014-12-16	ebola	Ebola care and research protocols.	25427868	Intensive Care Med	NA
2014-12-16	ebola	Ebola virus disease, transmission risk to laboratory personnel, and pretransfusion testing.	25403825	Transfusion	NA
2014-12-16	ebola	Ethical challenges posed by the Ebola virus epidemic in West Africa.	25387576	J Bioeth Inq	NA
2014-12-16	ebola	Treatment of Ebola virus disease.	25385474	Intensive Care Med	NA
2014-12-16	ebola	Surgical Infection Society statement on Ebola hemorrhagic fever.	25313927	Surg Infect (Larchmt)	NA
2014-12-16	ebola	Tissue and cellular tropism, pathology and pathogenesis of Ebola and Marburg viruses.	25297522	J Pathol	NA
2014-12-16	ebola	Ebola virus in West Africa: waiting for the owl of Minerva.	25294651	J Bioeth Inq	NA
2014-12-16	ebola	Coordinating the clinical management of imported human cases suspected of being infected with a highly pathogenic virus such as Ebola.	25273076	Clin Microbiol Infect	NA
2014-12-17	ebola	[Ebola: Note MSF on the epidemiological situation in West Africa].	25752018	Rev Med Suisse	NA
2014-12-17	ebola	Ebola: what it tells us about medical ethics.	25516949	J Med Ethics	BMJ
2014-12-17	ebola	Good medical ethics, justice and provincial globalism.	25516948	J Med Ethics	BMJ
2014-12-17	ebola	Ebola virus disease and the need for new personal protective equipment.	25350321	JAMA	JAMA
2014-12-17	ebola	Ebola in the United States: EHRs as a public health tool at the point of care.	25329170	JAMA	JAMA
2014-12-17	ebola	Is the United States prepared for Ebola?	25325877	JAMA	JAMA
2014-12-18	ebola	Complete genome sequences of three ebola virus isolates from the 2014 outbreak in west Africa.	25523781	Genome Announc	NA
2014-12-18	ebola	Ebola viral disease outbreak-2014: implications and pitfalls.	25520949	Front Public Health	NA
2014-12-18	ebola	Infectious disease: Mobilizing Ebola survivors to curb the epidemic.	25519116	Nature	Springer Nature
2014-12-18	ebola	Evaluating Ebola therapies--the case for RCTs.	25470568	N Engl J Med	NEJM
2014-12-18	ebola	Panic, paranoia, and public health--the AIDS epidemic's lessons for Ebola.	25372947	N Engl J Med	NEJM
2014-12-19	ebola	Ebola and indirect effects on health service function in sierra leone.	25685617	PLoS Curr	PLOS
2014-12-19	ebola	Hospitals prepare plans, drill staff to ensure that potential Ebola patients are identified, isolated, and managed safely.	25522495	ED Manag	NA
2014-12-19	ebola	State, local authorities in the driver's seat for much of the Ebola response.	25522494	ED Manag	NA
2014-12-19	ebola	With strengthened guidelines for health care workers, the CDC ups its game against the deadly Ebola virus.	25522493	ED Manag	NA
2014-12-19	ebola	Reintegration of ebola survivors into their communities - Firestone District, Liberia, 2014.	25522091	MMWR Morb Mortal Wkly Rep	NA
2014-12-19	ebola	Support services for survivors of ebola virus disease - Sierra Leone, 2014.	25522090	MMWR Morb Mortal Wkly Rep	NA
2014-12-19	ebola	Challenges in responding to the ebola epidemic - four rural counties, Liberia, August-November 2014.	25522089	MMWR Morb Mortal Wkly Rep	NA
2014-12-19	ebola	Update: ebola virus disease epidemic - West Africa, December 2014.	25522088	MMWR Morb Mortal Wkly Rep	NA
2014-12-19	ebola	Current research funding methods dumb down health care and rehabilitation for disabled people and aging population: a call for a change.	25521703	Eur J Phys Rehabil Med	NA
2014-12-19	ebola	Ebola virus: a clear and present danger.	25392362	J Clin Microbiol	NA
2014-12-20	ebola	Remembering health workers who died from Ebola in 2014.	25625389	Lancet	Lancet
2014-12-22	ebola	Ebola virus outbreak 2014: clinical review for emergency physicians.	25455908	Ann Emerg Med	NA
2014-12-23	ebola	MSF: how a humanitarian charity found itself leading the world's response to Ebola.	25536960	BMJ	BMJ
2014-12-23	ebola	Ebola virus infection: what should be known?	25535601	N Am J Med Sci	NA
2014-12-23	ebola	Insights into Ebola and Other Emerging and Re-emerging Infectious Disease Risks.	25535455	Environ Health Insights	NA
2014-12-23	ebola	Ebola among us.	25532978	Nursing	NA
2014-12-23	ebola	One Medicine One Science: a framework for exploring challenges at the intersection of animals, humans, and the environment.	25476836	Ann N Y Acad Sci	NA
2014-12-23	ebola	Ebola virus envelope glycoprotein derived peptide in human Furin-bound state: computational studies.	25347780	J Biomol Struct Dyn	NA
2014-12-24	ebola	The emergence of ebola as a global health security threat: from 'lessons learned' to coordinated multilateral containment efforts.	25538455	J Glob Infect Dis	NA
2014-12-25	ebola	Ebola virus as a sexually transmitted infection.	25501666	Curr Opin Infect Dis	NA
2014-12-25	ebola	Radiographic imaging for patients with contagious infectious diseases: how to acquire chest radiographs of patients infected with the Ebola virus.	25402496	AJR Am J Roentgenol	NA
2015-01-01	ebola	Ebola virus (EBOV) infection: Therapeutic strategies.	25481298	Biochem Pharmacol	NA
2015-01-01	ebola	Successful delivery of RRT in Ebola virus disease.	25398785	J Am Soc Nephrol	NA
2015-01-01	ebola	Communicating uncertainty--Ebola, public health, and the scientific process.	25394322	N Engl J Med	NEJM
2015-01-01	ebola	Clinical presentation of patients with Ebola virus disease in Conakry, Guinea.	25372658	N Engl J Med	NEJM
2015-01-01	ebola	The Brighton Collaboration Viral Vector Vaccines Safety Working Group (V3SWG).	25305565	Vaccine	NA
2015-01-02	ebola	Perceptions of the risk for Ebola and health facility use among health workers and pregnant and lactating women--Kenema District, Sierra Leone, September 2014.	25551595	MMWR Morb Mortal Wkly Rep	NA
2015-01-03	ebola	Assessment of the potential for international dissemination of Ebola virus via commercial air travel during the 2014 west African outbreak.	25458732	Lancet	Lancet
2015-01-06	ebola	Immune memory to Sudan virus: comparison between two separate disease outbreaks.	25569078	Viruses	NA
2015-01-06	ebola	Theoretical perspectives on the infectiousness of Ebola virus disease.	25566687	Theor Biol Med Model	NA
2015-01-06	ebola	Ebola hemorrhagic Fever and the current state of vaccine development.	25562048	Osong Public Health Res Perspect	NA
2015-01-06	ebola	Against Ebola: type I interferon guard risk and mesenchymal stromal cell combat sepsis.	25559950	J Zhejiang Univ Sci B	NA
2015-01-06	ebola	Investigating the zoonotic origin of the West African Ebola epidemic.	25550396	EMBO Mol Med	NA
2015-01-06	ebola	The president's national security agenda: curtailing Ebola, safeguarding the future.	25412348	JAMA	JAMA
2015-01-06	ebola	Effect of Ebola progression on transmission and control in Liberia.	25347321	Ann Intern Med	NA
2015-01-06	ebola	The potential Ebola-infected patient in the ambulatory care setting: preparing for the worst without compromising care.	25329137	Ann Intern Med	NA
2015-01-06	ebola	Caring for patients with Ebola: a challenge in any care facility.	25320965	Ann Intern Med	NA
2015-01-06	ebola	Public health in the age of ebola in West Africa.	25317856	JAMA Intern Med	JAMA
2015-01-07	ebola	Ebola virus disease: the 'Black Swan' in West Africa.	25527679	Trop Doct	NA
2015-01-07	ebola	Ebola: the haves and the have-nots.	25428190	J Public Health Policy	NA
2015-01-07	ebola	Elucidating variations in the nucleotide sequence of Ebola virus associated with increasing pathogenicity.	25416632	Genome Biol	NA
2015-01-07	ebola	Enhanced methods for unbiased deep sequencing of Lassa and Ebola RNA viruses from clinical and biological samples.	25403361	Genome Biol	NA
2015-01-07	ebola	Ecological dynamics of emerging bat virus spillover.	25392474	Proc Biol Sci	NA
2015-01-07	ebola	A novel nanobiotherapeutic poly-[hemoglobin-superoxide dismutase-catalase-carbonic anhydrase] with no cardiac toxicity for the resuscitation of a rat model with 90 minutes of sustained severe hemorrhagic shock with loss of 2/3 blood volume.	25297052	Artif Cells Nanomed Biotechnol	NA
2015-01-08	ebola	European Union SHIPSAN ACT joint action: preparedness for the response to Ebola virus disease in the maritime transport sector.	25613654	Euro Surveill	NA
2015-01-08	ebola	EbolaTracks: an automated SMS system for monitoring persons potentially exposed to Ebola virus disease.	25613652	Euro Surveill	NA
2015-01-08	ebola	First secondary case of Ebola outside Africa: epidemiological characteristics and contact monitoring, Spain, September to November 2014.	25613651	Euro Surveill	NA
2015-01-08	ebola	Global emergency legal responses to the 2014 Ebola outbreak: public health and the law.	25565624	J Law Med Ethics	NA
2015-01-08	ebola	Multiple circulating infections can mimic the early stages of viral hemorrhagic fevers and possible human exposure to filoviruses in Sierra Leone prior to the 2014 outbreak.	25531344	Viral Immunol	NA
2015-01-08	ebola	Characterization of clinical and immunological parameters during Ebola virus infection of rhesus macaques.	25514385	Viral Immunol	NA
2015-01-08	ebola	Cross-protection conferred by filovirus virus-like particles containing trimeric hybrid glycoprotein.	25514232	Viral Immunol	NA
2015-01-08	ebola	VSVΔG/EBOV GP-induced innate protection enhances natural killer cell activity to increase survival in a lethal mouse adapted Ebola virus infection.	25494457	Viral Immunol	NA
2015-01-08	ebola	Ebola virus infection induces irregular dendritic cell gene expression.	25493356	Viral Immunol	NA
2015-01-08	ebola	Immune evasion in ebolavirus infections.	25396298	Viral Immunol	NA
2015-01-08	ebola	Ebola virus disease: an update for anesthesiologists and intensivists.	25373801	Can J Anaesth	NA
2015-01-08	ebola	The multiple roles of sGP in Ebola pathogenesis.	25354393	Viral Immunol	NA
2015-01-09	ebola	Chemical and Structural Aspects of Ebola Virus Entry Inhibitors.	25984565	ACS Infect Dis	NA
2015-01-10	ebola	Beyond Ebola: a new agenda for resilient health systems.	25706456	Lancet	Lancet
2015-01-10	ebola	Could pharmacological curtailment of the RhoA/Rho-kinase pathway reverse the endothelial barrier dysfunction associated with Ebola virus infection?	25512227	Antiviral Res	NA
2015-01-10	ebola	Human rabies deaths in Africa: breaking the cycle of indifference.	25303941	Int Health	NA
2015-01-12	ebola	The Global Virus Network's testimony on Ebola to the U.S. Senate.	25580240	F1000Res	F1000
2015-01-12	ebola	The F1000Research: Ebola article collection.	25580233	F1000Res	F1000
2015-01-13	ebola	Ebola treatment and prevention are not the only battles: understanding Ebola-related fear and stigma.	25584356	Int J Health Policy Manag	NA
2015-01-13	ebola	Ebola: are we prepared for recurring infectious threats?	25584153	Oman Med J	NA
2015-01-13	ebola	By reaching out we can change worlds.	25563103	Nurs Stand	NA
2015-01-13	ebola	Ebola virus convalescent blood products: where we are now and where we may need to go.	25457751	Transfus Apher Sci	NA
2015-01-13	ebola	Ebola virus disease: roles and considerations for pharmacists.	25429092	Ann Pharmacother	NA
2015-01-13	ebola	Potential and emerging treatment options for Ebola virus disease.	25414384	Ann Pharmacother	NA
2015-01-14	ebola	[Ebola will remain current throughout all of 2015].	25799679	Rev Med Suisse	NA
2015-01-14	ebola	Ebola cases and health system demand in Liberia.	25585384	PLoS Biol	PLOS
2015-01-14	ebola	What is Ebola?	25496121	Int J Clin Pract	NA
2015-01-15	ebola	Reservoir host immune responses to emerging zoonotic viruses.	25533784	Cell	NA
2015-01-15	ebola	Ebola virus transmission in guinea pigs.	25392221	J Virol	NA
2015-01-15	ebola	Less is more: Ebola virus surface glycoprotein expression levels regulate virus production and infectivity.	25392212	J Virol	NA
2015-01-16	ebola	Ebola: translational science considerations.	25592846	J Transl Med	NA
2015-01-16	ebola	Use of a nationwide call center for Ebola response and monitoring during a 3-day house-to-house campaign - Sierra Leone, September 2014.	25590683	MMWR Morb Mortal Wkly Rep	NA
2015-01-16	ebola	Improving burial practices and cemetery management during an Ebola virus disease epidemic - Sierra Leone, 2014.	25590682	MMWR Morb Mortal Wkly Rep	NA
2015-01-16	ebola	Overview of Ebola virus disease in 2014.	25547820	J Chin Med Assoc	NA
2015-01-17	ebola	Is the world ready for an Ebola vaccine?	25706696	Lancet	Lancet
2015-01-17	ebola	Ethical issues in caring for patients with Ebola: implications for critical care nurses.	25594482	AACN Adv Crit Care	NA
2015-01-20	ebola	Modeling of the Ebola virus delta peptide reveals a potential lytic sequence motif.	25609303	Viruses	NA
2015-01-20	ebola	Evaluation of the potential impact of Ebola virus genomic drift on the efficacy of sequence-based candidate therapeutics.	25604787	MBio	NA
2015-01-20	ebola	Curcumin suppression of cytokine release and cytokine storm. A potential therapy for patients with Ebola and other severe viral infections.	25600522	In Vivo	NA
2015-01-20	ebola	Ebola, quarantine, and the law.	25600380	Hastings Cent Rep	NA
2015-01-20	ebola	Disseminating information to stem infection.	25585771	Nurs Stand	NA
2015-01-20	ebola	#ISurvivedEbola app.	25585757	Nurs Stand	NA
2015-01-20	ebola	Drug and vaccine access in the Ebola epidemic: advising caution in compassionate use.	25322080	Ann Intern Med	NA
2015-01-21	ebola	The Western Africa ebola virus disease epidemic exhibits both global exponential and local polynomial growth rates.	25685633	PLoS Curr	PLOS
2015-01-21	ebola	Quantifying the epidemic spread of Ebola virus (EBOV) in Sierra Leone using phylodynamics.	25495064	Virulence	NA
2015-01-22	ebola	Lactating mothers infected with Ebola virus: EBOV RT-PCR of blood only may be insufficient.	25635320	Euro Surveill	NA
2015-01-22	ebola	[The course to follow for suspicion of Ebola].	25608343	Soins Pediatr Pueric	NA
2015-01-22	ebola	Genome-wide analysis of codon usage bias in Ebolavirus.	25445348	Virus Res	NA
2015-01-23	ebola	The post-2015 agenda: staying the course in maternal and child survival.	25613979	Arch Dis Child	BMJ
2015-01-23	ebola	Ebola virus disease: Managing a practice challenge with evidence.	25611534	Nurs Manage	NA
2015-01-24	ebola	Weak health systems and Ebola.	25617195	Lancet Glob Health	Lancet
2015-01-24	ebola	The International Monetary Fund and the Ebola outbreak.	25540014	Lancet Glob Health	Lancet
2015-01-27	ebola	Ebola preparation: issues to consider for healthcare institutions.	25622450	MLO Med Lab Obs	NA
2015-01-27	ebola	Moving forward: lessons from unplanned change.	25621745	J Nurs Adm	NA
2015-01-27	ebola	Combined endothelial and epithelial barrier disruption of the colon may be a contributing factor to the Ebola sepsis-like syndrome.	25621006	Patient Saf Surg	NA
2015-01-27	ebola	Ebola Tracker app.	25605105	Nurs Stand	NA
2015-01-27	ebola	Ebola in pregnancy: risk and clinical outcomes.	25585496	BJOG	NA
2015-01-27	ebola	The Ebola virus epidemic: Preparation, not panic.	25565023	JAAPA	NA
2015-01-27	ebola	Development of vaccines for prevention of Ebola virus infection.	25526819	Microbes Infect	NA
2015-01-27	ebola	Obstetrics in the time of Ebola: challenges and dilemmas in providing lifesaving care during a deadly epidemic.	25515060	BJOG	NA
2015-01-27	ebola	Development of therapeutics for treatment of Ebola virus infection.	25498866	Microbes Infect	NA
2015-01-27	ebola	GB virus C coinfections in west African Ebola patients.	25473056	J Virol	NA
2015-01-27	ebola	Ebola virus disease: a highly fatal infectious disease reemerging in West Africa.	25456100	Microbes Infect	NA
2015-01-28	ebola	Ebola as a case study: the role of local health departments in global health security.	25627333	J Public Health Manag Pract	NA
2015-01-28	ebola	How clinical laboratories can safely manage specimens from persons under investigation for Ebola virus disease.	25626220	MLO Med Lab Obs	NA
2015-01-28	ebola	Vesicular stomatitis virus-based vaccines against Lassa and Ebola viruses.	25625358	Emerg Infect Dis	NA
2015-01-28	ebola	The Political Economy of the Ebola Virus Disease (EVD); Taking Individual and Community Ownership in the Prevention and Control of EVD.	27417746	Healthcare (Basel)	NA
2015-01-28	ebola	Ebola virus disease: radiology preparedness.	25405643	Radiology	NA
2015-01-29	ebola	Human lectins and their roles in viral infections.	25642836	Molecules	NA
2015-01-29	ebola	Treatment of ebola virus disease.	25630412	Pharmacotherapy	NA
2015-01-29	ebola	Antibody therapy to limit the spread of Ebola virus.	25630200	Isr Med Assoc J	NA
2015-01-29	ebola	Ebola outbreak 2014. Why we don't need moon suits.	25630160	JEMS	NA
2015-01-30	ebola	A model of the 2014 ebola epidemic in west Africa with contact tracing.	25685636	PLoS Curr	PLOS
2015-01-30	ebola	Projected treatment capacity needs in sierra leone.	25685632	PLoS Curr	PLOS
2015-01-30	ebola	Professional development implications of Ebola virus disease education: part II.	25633300	J Contin Educ Nurs	NA
2015-01-30	ebola	A plan for community event-based surveillance to reduce Ebola transmission - Sierra Leone, 2014-2015.	25632956	MMWR Morb Mortal Wkly Rep	NA
2015-01-30	ebola	Effectiveness of Ebola treatment units and community care centers - Liberia, September 23-October 31, 2014.	25632955	MMWR Morb Mortal Wkly Rep	NA
2015-01-30	ebola	Public health response to commercial airline travel of a person with Ebola virus infection - United States, 2014.	25632954	MMWR Morb Mortal Wkly Rep	NA
2015-02-02	ebola	Controlled viral glycoprotein expression as a safety feature in a bivalent rabies-ebola vaccine.	25481284	Virus Res	NA
2015-02-02	ebola	The role of hospitalists in the Ebola response in the United States and abroad.	25471530	J Hosp Med	NA
2015-02-02	ebola	Ebola and travel, Personal Protective Equipment (PPE)--useful web links and video clips.	25468530	Travel Med Infect Dis	NA
2015-02-02	ebola	Risk of imported Ebola virus disease in China.	25467086	Travel Med Infect Dis	NA
2015-02-03	ebola	Understanding ebola virus transmission.	25654239	Viruses	NA
2015-02-03	ebola	International donations to the Ebola virus outbreak: too little, too late?	25649057	BMJ	BMJ
2015-02-03	ebola	Ebola, Through Air or Not Through Air: That is the Question.	25646157	Front Public Health	NA
2015-02-03	ebola	The Ebola epidemic in West Africa: challenges, opportunities, and policy priority areas.	25645480	Nurs Outlook	NA
2015-02-03	ebola	Reflections on interprofessional team-based clinical care in the ebola epidemic: the Nebraska Medicine experience.	25645479	Nurs Outlook	NA
2015-02-03	ebola	Touch in the age of Ebola.	25645478	Nurs Outlook	NA
2015-02-03	ebola	Providing nursing care to Ebola patients on the national stage: the National Institutes of Health experience.	25645477	Nurs Outlook	NA
2015-02-03	ebola	Strategy, timing, and collaboration: the academic response to Ebola.	25645476	Nurs Outlook	NA
2015-02-03	ebola	Cardiopulmonary resuscitation for Ebola patients: ethical considerations.	25645475	Nurs Outlook	NA
2015-02-03	ebola	Nursing and complex humanitarian emergencies: Ebola is more than a disease.	25645474	Nurs Outlook	NA
2015-02-03	ebola	Academic practice partnerships in the time of Ebola: speaking with one voice for nursing.	25645473	Nurs Outlook	NA
2015-02-03	ebola	Ebola--the best and the worst within nursing … and maybe us all.	25645472	Nurs Outlook	NA
2015-02-03	ebola	[Epidemiology of Ebola virus disease].	25644561	Zhejiang Da Xue Xue Bao Yi Xue Ban	NA
2015-02-03	ebola	Continuing education independent study. Ebola--what nurses need to know.	25643457	Mich Nurse	NA
2015-02-03	ebola	Not one Michigan nurse. MNA demands top Ebola protection for nurses, seeks state standard.	25643456	Mich Nurse	NA
2015-02-03	ebola	UMPNC leads the way in Ebola protections.	25643455	Mich Nurse	NA
2015-02-03	ebola	Ebola - What You Need to Know app.	25627521	Nurs Stand	NA
2015-02-03	ebola	Ebola: caring for pregnant and postpartum women and newborns in the United States: AWHONN practice brief number 3.	25421426	J Obstet Gynecol Neonatal Nurs	NA
2015-02-04	ebola	Hospitals' Ebola preparation costs can vary widely.	25650481	Healthc Financ Manage	NA
2015-02-04	ebola	Viral haemorrhagic fever.	25650201	Clin Med (Lond)	NA
2015-02-04	ebola	Ebola virus disease epidemic in West Africa: lessons learned and issues arising from West African countries.	25650199	Clin Med (Lond)	NA
2015-02-04	ebola	Coverage of the ebola virus disease epidemic in three widely circulated United States newspapers: implications for preparedness and prevention.	25649411	Health Promot Perspect	NA
2015-02-04	ebola	The landscape configuration of zoonotic transmission of Ebola virus disease in West and Central Africa: interaction between population density and vegetation cover.	25648654	PeerJ	NA
2015-02-04	ebola	Ebola outbreak in Western Africa 2014: what is going on with Ebola virus?	25648530	Clin Exp Vaccine Res	NA
2015-02-04	ebola	Progress of vaccine and drug development for Ebola preparedness.	25648233	Clin Exp Vaccine Res	NA
2015-02-04	ebola	Professional development implications of Ebola virus disease education: part I.	25647314	J Contin Educ Nurs	NA
2015-02-04	ebola	Care of the child with Ebola virus disease.	25647119	Pediatr Crit Care Med	NA
2015-02-05	ebola	Ebola: perspectives from a nurse and patient.	25561569	Am J Trop Med Hyg	NA
2015-02-05	ebola	The year that Ebola virus took over west Africa: missed opportunities for prevention.	25561568	Am J Trop Med Hyg	NA
2015-02-05	ebola	Ebola policies that hinder epidemic response by limiting scientific discourse.	25561564	Am J Trop Med Hyg	NA
2015-02-05	ebola	Ebola: my head is full of stories.	25535317	Am J Trop Med Hyg	NA
2015-02-05	ebola	My experience as an Ebola patient.	25535312	Am J Trop Med Hyg	NA
2015-02-05	ebola	License to serve--U.S. trainees and the Ebola epidemic.	25517575	N Engl J Med	NEJM
2015-02-05	ebola	Being ready to treat Ebola virus disease patients.	25510724	Am J Trop Med Hyg	NA
2015-02-05	ebola	From clinician to suspect case: my experience after a needle stick in an Ebola treatment unit in Sierra Leone.	25510717	Am J Trop Med Hyg	NA
2015-02-05	ebola	Rethinking the discharge policy for Ebola convalescents in an accelerating epidemic.	25448238	Am J Trop Med Hyg	NA
2015-02-06	ebola	Flavonoids as multi-target inhibitors for proteins associated with Ebola virus: in-silico discovery using virtual screening and molecular docking studies.	25663119	Interdiscip Sci	NA
2015-02-06	ebola	Ebola: evidence of need for a strong professional association.	25654967	Fla Nurse	NA
2015-02-06	ebola	Ebola outbreak 2013-2014: a rational examination for the clinical nurse specialist.	25654704	Clin Nurse Spec	NA
2015-02-06	ebola	Update: Ebola virus disease epidemic--West Africa, January 2015.	25654613	MMWR Morb Mortal Wkly Rep	NA
2015-02-06	ebola	Ebola virus: melatonin as a readily available treatment option.	25611054	J Med Virol	NA
2015-02-06	ebola	Ebola virus and severe acute respiratory syndrome coronavirus display late cell entry kinetics: evidence that transport to NPC1+ endolysosomes is a rate-defining step.	25552710	J Virol	NA
2015-02-09	ebola	A common feature pharmacophore for FDA-approved drugs inhibiting the Ebola virus.	25653841	F1000Res	F1000
2015-02-09	ebola	Viral infections during pregnancy.	25582523	Am J Reprod Immunol	NA
2015-02-09	ebola	Bigger than Ebola.	25554352	Geriatr Nurs	NA
2015-02-09	ebola	A race for an Ebola vaccine: promises and obstacles.	25535021	Trends Microbiol	NA
2015-02-09	ebola	Recombinant Marburg viruses containing mutations in the IID region of VP35 prevent inhibition of Host immune responses.	25531184	Virology	NA
2015-02-10	ebola	Temporal Changes in Ebola Transmission in Sierra Leone and Implications for Control Requirements: a Real-time Modelling Study.	25737806	PLoS Curr	PLOS
2015-02-10	ebola	A single phosphorodiamidate morpholino oligomer targeting VP24 protects rhesus monkeys against lethal Ebola virus infection.	25670780	MBio	NA
2015-02-10	ebola	Safe handling of Ebola samples: guidance from the CDC.	25665241	MLO Med Lab Obs	NA
2015-02-10	ebola	The 2014 Ebola outbreak and mental health: current status and recommended response.	25532102	JAMA	JAMA
2015-02-11	ebola	Ebola--the facts.	25671240	Nurs N Z	NA
2015-02-11	ebola	Are surveillance response systems enough to effectively combat and contain the Ebola outbreak?	25671127	Infect Dis Poverty	NA
2015-02-11	ebola	Non-conventional humanitarian interventions on Ebola outbreak crisis in West Africa: health, ethics and legal implications.	25671121	Infect Dis Poverty	NA
2015-02-11	ebola	In defense of (some) altered standards of care for Ebola infections in developed countries.	25618166	HEC Forum	NA
2015-02-13	ebola	Preparing for renal replacement therapy in patients with the Ebola virus disease.	25675963	Blood Purif	NA
2015-02-13	ebola	Use of group quarantine in Ebola control - Nigeria, 2014.	25674994	MMWR Morb Mortal Wkly Rep	NA
2015-02-13	ebola	Addressing needs of contacts of Ebola patients during an investigation of an Ebola cluster in the United States - Dallas, Texas, 2014.	25674993	MMWR Morb Mortal Wkly Rep	NA
2015-02-14	ebola	Preparing nurses to work in Ebola treatment centres in Sierra Leone.	25679247	Br J Nurs	NA
2015-02-14	ebola	Middle East respiratory syndrome in the shadow of Ebola.	25592990	Lancet Respir Med	Lancet
2015-02-14	ebola	The transition from a rural to an urban environment alters expression of the human Ebola virus receptor Neiman-Pick C1: implications for the current epidemic in West Africa.	25477151	Cell Stress Chaperones	NA
2015-02-15	ebola	Message from the ISCB: ISCB Ebola award for important future research on the computational biology of Ebola virus.	25644272	Bioinformatics	NA
2015-02-16	ebola	Aptamers in diagnostics and treatment of viral infections.	25690797	Viruses	NA
2015-02-16	ebola	Does screening keep Ebola out of USA?	25685826	Trop Med Surg	NA
2015-02-16	ebola	Ebola wreaks havoc in Sierra Leone.	25685348	Infect Dis Poverty	NA
2015-02-17	ebola	Identification of essential outstanding questions for an adequate European laboratory response to Ebolavirus Zaire West Africa 2014.	25692204	J Clin Virol	NA
2015-02-17	ebola	On the mathematical analysis of Ebola hemorrhagic fever: deathly infection disease in West African countries.	25688348	Biomed Res Int	NA
2015-02-17	ebola	Ethical guidance on the use of life-sustaining therapies for patients with Ebola in developed countries.	25545099	Ann Intern Med	NA
2015-02-17	ebola	Unsanctioned travel restrictions related to Ebola unravel the global social contract.	25534600	CMAJ	NA
2015-02-18	ebola	Optimized microRNA purification from TRIzol-treated plasma.	25765146	BMC Genomics	NA
2015-02-18	ebola	Ebola: caring for pregnant and postpartum women and newborns in the United States: AWHONN practice brief number 3.	25690826	Nurs Womens Health	NA
2015-02-19	ebola	Assessing the direct effects of the ebola outbreak on life expectancy in liberia, sierra leone and Guinea.	25737805	PLoS Curr	PLOS
2015-02-19	ebola	Transmission of Ebola viruses: what we know and what we do not know.	25698835	MBio	NA
2015-02-19	ebola	Evaluation of the benefits and risks of introducing Ebola community care centers, Sierra Leone.	25694150	Emerg Infect Dis	NA
2015-02-19	ebola	Pharmacotherapy of Ebola hemorrhagic fever: a brief review of current status and future perspectives.	25694097	Folia Med Cracov	NA
2015-02-19	ebola	General introduction into the Ebola virus biology and disease.	25694096	Folia Med Cracov	NA
2015-02-19	ebola	Ebola virus disease - pathogenesis, clinical presentation and management.	25694095	Folia Med Cracov	NA
2015-02-19	ebola	Ebola haemorrhagic fever virus: pathogenesis, immune responses, potential prevention.	25694094	Folia Med Cracov	NA
2015-02-19	ebola	Ebola virus disease control in Poland - are we ready for fight?	25694093	Folia Med Cracov	NA
2015-02-19	ebola	The evolution of Ebola virus disease outbreaks.	25694092	Folia Med Cracov	NA
2015-02-19	ebola	The determinants of spread of Ebola virus disease - an evidence from the past outbreak experiences.	25694091	Folia Med Cracov	NA
2015-02-19	ebola	Regional spread of Ebola virus, West Africa, 2014.	25693782	Emerg Infect Dis	NA
2015-02-20	ebola	Preparation for Ebola in Côte d’Ivoire: WHO Ebola response and preparedness support team, October 2014.	25702331	Wkly Epidemiol Rec	NA
2015-02-20	ebola	Ebola Virus Disease has Features of Hemophagocytic Lymphohistiocytosis Syndrome.	25699258	Front Med (Lausanne)	NA
2015-02-20	ebola	Human Ebola virus infection in West Africa: a review of available therapeutic agents that target different steps of the life cycle of Ebola virus.	25699183	Infect Dis Poverty	NA
2015-02-20	ebola	Acquired immunity and asymptomatic reservoir impact on frontline and airport ebola outbreak syndromic surveillance and response.	25699182	Infect Dis Poverty	NA
2015-02-20	ebola	[Challenges in controlling the spread of ebola and the need for a preparedness plan in México].	25695390	Rev Invest Clin	NA
2015-02-20	ebola	Treatment of Ebola virus infection with antibodies from reconvalescent donors.	25695274	Emerg Infect Dis	NA
2015-02-20	ebola	Small molecule inhibitors of ebola virus infection.	25532798	Drug Discov Today	NA
2015-02-21	ebola	Urgent needs and participation of women must be prioritized in the Ebola response: 3 October 2014.	25705759	Reprod Health Matters	NA
2015-02-23	ebola	Post-exposure treatment of Ebola virus using passive immunotherapy: proposal for a new strategy.	25705218	J Venom Anim Toxins Incl Trop Dis	NA
2015-02-24	ebola	A Highly Conserved GEQYQQLR Epitope Has Been Identified in the Nucleoprotein of Ebola Virus by Using an In Silico Approach.	25709646	Adv Bioinformatics	NA
2015-02-24	ebola	A systems view and lessons from the ongoing Ebola Virus Disease (EVD) outbreak in West Africa.	25709128	Ghana Med J	NA
2015-02-24	ebola	Analysis of cathepsin and furin proteolytic enzymes involved in viral fusion protein activation in cells of the bat reservoir host.	25706132	PLoS One	PLOS
2015-02-24	ebola	Death by caring: Ebola and Alcott's Little Women.	25446300	Am J Med	NA
2015-02-25	ebola	Small molecules with antiviral activity against the Ebola virus.	25713700	F1000Res	F1000
2015-02-25	ebola	Adapting high-throughput screening methods and assays for biocontainment laboratories.	25710545	Assay Drug Dev Technol	NA
2015-02-25	ebola	Humanitarian access to unapproved interventions in public health emergencies of international concern.	25710504	PLoS Med	PLOS
2015-02-25	ebola	Probing the virus host interaction in high containment: an approach using pooled short hairpin RNA.	25646658	Assay Drug Dev Technol	NA
2015-02-25	ebola	The cost of an Ebola case.	25578284	Pathog Glob Health	NA
2015-02-26	ebola	Comparison of routes for achieving parenteral access with a focus on the management of patients with Ebola virus disease.	25914907	Cochrane Database Syst Rev	NA
2015-02-26	ebola	Preparing for Ebola Virus Disease in West African countries not yet affected: perspectives from Ghanaian health professionals.	25885772	Global Health	NA
2015-02-26	ebola	Structural basis for Marburg virus neutralization by a cross-reactive human antibody.	25723165	Cell	NA
2015-02-26	ebola	Mechanism of human antibody-mediated neutralization of Marburg virus.	25723164	Cell	NA
2015-02-26	ebola	Virtual screen for repurposing approved and experimental drugs for candidate inhibitors of EBOLA virus infection.	25717373	F1000Res	F1000
2015-02-26	ebola	Next-generation sequencing reveals a controlled immune response to Zaire Ebola virus challenge in cynomolgus macaques immunized with vesicular stomatitis virus expressing Zaire Ebola virus glycoprotein (VSVΔG/EBOVgp).	25589554	Clin Vaccine Immunol	NA
2015-02-27	ebola	Ebola virus. Two-pore channels control Ebola virus host cell entry and are drug targets for disease treatment.	25722412	Science	Science
2015-02-27	ebola	Rapid response to Ebola outbreaks in remote areas - Liberia, July-November 2014.	25719682	MMWR Morb Mortal Wkly Rep	NA
2015-02-27	ebola	Update: Ebola virus disease epidemic - West Africa, February 2015.	25719681	MMWR Morb Mortal Wkly Rep	NA
2015-02-27	ebola	Implementation of Ebola case-finding using a village chieftaincy taskforce in a remote outbreak - Liberia, 2014.	25719680	MMWR Morb Mortal Wkly Rep	NA
2015-02-27	ebola	Community quarantine to interrupt Ebola virus transmission - Mawah Village, Bong County, Liberia, August-October, 2014.	25719679	MMWR Morb Mortal Wkly Rep	NA
2015-02-27	ebola	Rapid intervention to reduce Ebola transmission in a remote village - Gbarpolu County, Liberia, 2014.	25719678	MMWR Morb Mortal Wkly Rep	NA
2015-02-27	ebola	Virus-like particles activate type I interferon pathways to facilitate post-exposure protection against Ebola virus infection.	25719445	PLoS One	PLOS
2015-02-27	ebola	Response to the Ebola crisis in Sierra Leone.	25711592	Nurs Stand	NA
2015-02-27	ebola	Ebola virus - an Indian perspective.	25666375	Indian J Pediatr	NA
2015-03-01	ebola	Nebraska Biocontainment Unit patient discharge and environmental decontamination after Ebola care.	25637433	Am J Infect Control	NA
2015-03-02	ebola	Law, medicine, and public health preparedness: the case of Ebola.	25729107	Public Health Rep	NA
2015-03-02	ebola	Health communications and community mobilization during an Ebola response: partnerships with community and faith-based organizations.	25729101	Public Health Rep	NA
2015-03-02	ebola	Update on the U.S. public health response to the Ebola outbreak.	25729097	Public Health Rep	NA
2015-03-02	ebola	Characterizing alpha helical properties of Ebola viral proteins as potential targets for inhibition of alpha-helix mediated protein-protein interactions.	25717367	F1000Res	F1000
2015-03-02	ebola	Ebola and Marburg haemorrhagic fever.	25660265	J Clin Virol	NA
2015-03-02	ebola	Antigen expression determines adenoviral vaccine potency independent of IFN and STING signaling.	25642773	J Clin Invest	NA
2015-03-02	ebola	Ebola outbreaks in 2014.	25591390	J Clin Virol	NA
2015-03-02	ebola	Research efforts to control highly pathogenic arenaviruses: a summary of the progress and gaps.	25549822	J Clin Virol	NA
2015-03-02	ebola	Uncovering zoonoses awareness in an emerging disease 'hotspot'.	25128439	Soc Sci Med	NA
2015-03-03	ebola	IDSA Ebola Summary-August 2014.	25734160	Open Forum Infect Dis	NA
2015-03-03	ebola	Ebola and the need for restructuring pharmaceutical incentives.	25734003	J Glob Health	NA
2015-03-03	ebola	Extracting transmission networks from phylogeographic data for epidemic and endemic diseases: Ebola virus in Sierra Leone, 2009 H1N1 pandemic influenza and polio in Nigeria.	25733563	Int Health	NA
2015-03-03	ebola	Advancing digital methods in the fight against communicable diseases.	25733555	Int Health	NA
2015-03-03	ebola	Addressing Ebola and other outbreaks: a communication checklist for global health leaders, policymakers, and practitioners.	25729894	J Health Commun	NA
2015-03-03	ebola	Bats as 'special' reservoirs for emerging zoonotic pathogens.	25572882	Trends Microbiol	NA
2015-03-03	ebola	Ebola therapy and health equity.	25488847	J Community Health	NA
2015-03-04	ebola	[Ebola and favipiravir: when political preempts scientific communication].	25924254	Rev Med Suisse	NA
2015-03-04	ebola	Explaining and responding to the Ebola epidemic.	25888753	Philos Ethics Humanit Med	NA
2015-03-04	ebola	Estimating the basic reproductive ratio for the Ebola outbreak in Liberia and Sierra Leone.	25737782	Infect Dis Poverty	NA
2015-03-04	ebola	Modeling post-death transmission of Ebola: challenges for inference and opportunities for control.	25736239	Sci Rep	Springer Nature
2015-03-04	ebola	Point/counterpoint. Radiotherapy is an appropriate treatment to consider for patients infected with the Ebola virus.	25735269	Med Phys	NA
2015-03-04	ebola	Isolation in patients with Ebola virus disease.	25502094	Intensive Care Med	NA
2015-03-05	ebola	World Health Organization reform: lessons learned from the Ebola epidemic.	25739774	Hastings Cent Rep	NA
2015-03-05	ebola	Mapping medical disasters: Ebola makes old lessons, new.	25661689	Disaster Med Public Health Prep	NA
2015-03-05	ebola	The Ebola threat: China's response to the West African epidemic and national development of prevention and control policies and infrastructure.	25563862	Disaster Med Public Health Prep	NA
2015-03-05	ebola	Favipiravir: a new medication for the Ebola virus disease pandemic.	25544306	Disaster Med Public Health Prep	NA
2015-03-05	ebola	Ebola virus disease: preparedness in Japan.	25399765	Disaster Med Public Health Prep	NA
2015-03-05	ebola	Identify, isolate, inform: a 3-pronged approach to management of public health emergencies.	25351772	Disaster Med Public Health Prep	NA
2015-03-05	ebola	Ebola triage screening and public health: the new "vital sign zero".	25351634	Disaster Med Public Health Prep	NA
2015-03-05	ebola	Triage management, survival, and the law in the age of Ebola.	25343493	Disaster Med Public Health Prep	NA
2015-03-05	ebola	Sign me up: rules of the road for humanitarian volunteers during the Ebola outbreak.	25343427	Disaster Med Public Health Prep	NA
2015-03-05	ebola	Hubris: the recurring pandemic.	25335430	Disaster Med Public Health Prep	NA
2015-03-05	ebola	A primer on Ebola for clinicians.	25325294	Disaster Med Public Health Prep	NA
2015-03-05	ebola	Ebola outbreak response: the role of information resources and the National Library of Medicine.	25325189	Disaster Med Public Health Prep	NA
2015-03-05	ebola	Global and domestic legal preparedness and response: 2014 Ebola outbreak.	25300952	Disaster Med Public Health Prep	NA
2015-03-05	ebola	Operationalizing public health skills to resource poor settings: is this the Achilles heel in the Ebola epidemic campaign?	25288216	Disaster Med Public Health Prep	NA
2015-03-06	ebola	Ebola virus disease (EVD) in West Africa: an extraordinary epidemic.	25745678	Wkly Epidemiol Rec	NA
2015-03-06	ebola	In silico analysis suggests interaction between Ebola virus and the extracellular matrix.	25745423	Front Microbiol	NA
2015-03-06	ebola	Systems for rapidly detecting and treating persons with ebola virus disease--United States.	25742383	MMWR Morb Mortal Wkly Rep	NA
2015-03-06	ebola	Ebola in West Africa: who pays for what in the outbreak?	25742142	New Microbiol	NA
2015-03-07	ebola	Morality in a time of Ebola.	25703457	Lancet	Lancet
2015-03-09	ebola	Modeling the 2014 Ebola Virus Epidemic - Agent-Based Simulations, Temporal Analysis and Future Predictions for Liberia and Sierra Leone.	26064785	PLoS Curr	PLOS
2015-03-09	ebola	Ebola virus disease outbreak: what's going on.	25748509	Ann Ig	NA
2015-03-09	ebola	Chains of transmission and control of Ebola virus disease in Conakry, Guinea, in 2014: an observational study.	25619149	Lancet Infect Dis	Lancet
2015-03-09	ebola	Emergency Ebola response: a new approach to the rapid design and development of vaccines against emerging diseases.	25595637	Lancet Infect Dis	Lancet
2015-03-09	ebola	Spatiotemporal spread of the 2014 outbreak of Ebola virus disease in Liberia and the effectiveness of non-pharmaceutical interventions: a computational modelling analysis.	25575618	Lancet Infect Dis	Lancet
2015-03-09	ebola	Ebola in children: epidemiology, clinical features, diagnosis and outcomes.	25522340	Pediatr Infect Dis J	NA
2015-03-10	ebola	Tactics and strategies for managing Ebola outbreaks and the salience of immunization.	25755674	Comput Math Methods Med	NA
2015-03-10	ebola	How we are preparing for Ebola.	25751978	Can Nurse	NA
2015-03-10	ebola	Public health management of cases and contacts of human illness associated with Ebola virus disease (EVD) (under revision).	25751976	Can Nurse	NA
2015-03-10	ebola	Statement on infection prevention and control measures for Ebola virus disease (December 2014).	25751975	Can Nurse	NA
2015-03-10	ebola	National case definition: Ebola virus disease (EVD) (under revision).	25751974	Can Nurse	NA
2015-03-10	ebola	Ebola by the numbers.	25751972	Can Nurse	NA
2015-03-10	ebola	Ebola seen up-close.	25682443	Eur J Intern Med	NA
2015-03-10	ebola	Development of forensic assay signatures for ebolaviruses.	25677086	J Forensic Sci	NA
2015-03-10	ebola	Ebola outbreak in rural West Africa: epidemiology, clinical features and outcomes.	25565430	Trop Med Int Health	NA
2015-03-11	ebola	Protease inhibitors targeting coronavirus and filovirus entry.	25666761	Antiviral Res	NA
2015-03-11	ebola	Intranasal immunization with an adenovirus vaccine protects guinea pigs from Ebola virus transmission by infected animals.	25596432	Antiviral Res	NA
2015-03-12	ebola	Detection of new genetic variants of Betacoronaviruses in Endemic Frugivorous Bats of Madagascar.	25888853	Virol J	NA
2015-03-12	ebola	A survey of UK healthcare workers' attitudes on volunteering to help with the Ebola outbreak in West Africa.	25760763	PLoS One	PLOS
2015-03-13	ebola	Lessons learnt from the 2014 Ebola outbreak in West-Africa.	25767533	J Res Med Sci	NA
2015-03-13	ebola	Reduced vaccination and the risk of measles and other childhood infections post-Ebola.	25766232	Science	Science
2015-03-13	ebola	Good and bad news about Ebola.	25764305	PLoS Negl Trop Dis	PLOS
2015-03-15	ebola	Cutaneous manifestations of the Ebola virus.	25780982	Dermatol Online J	NA
2015-03-15	ebola	Ethical issues in the response to Ebola virus disease in US emergency departments: a position paper of the American College of Emergency Physicians, the Emergency Nurses Association and the Society for Academic Emergency Medicine.	25770003	J Emerg Nurs	NA
2015-03-15	ebola	ED Ebola triage algorithm: a tool and process for compliance.	25770001	J Emerg Nurs	NA
2015-03-15	ebola	The Netherlands: well prepared for an outbreak of Ebola virus.	25769999	J Emerg Nurs	NA
2015-03-15	ebola	SOGC committee opinion on the management of a pregnant woman exposed to or infected with Ebola virus disease in Canada.	25767950	J Obstet Gynaecol Can	NA
2015-03-15	ebola	Ebola in West Africa.	27275217	Open Access Maced J Med Sci	NA
2015-03-15	ebola	Ebola virus in West Africa: new conquered territories and new risks-or how I learned to stop worrying and (not) love Ebola virus.	25666186	Curr Opin Virol	NA
2015-03-17	ebola	The causes and consequences of changes in virulence following pathogen host shifts.	25774803	PLoS Pathog	PLOS
2015-03-18	ebola	Comparison of Current Regulatory Status for Gene-Based Vaccines in the U.S., Europe and Japan.	26344953	Vaccines (Basel)	NA
2015-03-19	ebola	Guiding Ebola patients to suitable health facilities: an SMS-based approach.	25789162	F1000Res	F1000
2015-03-19	ebola	Share the risks of Ebola vaccine development.	25788059	Nature	Springer Nature
2015-03-19	ebola	Mechanisms of immunity in post-exposure vaccination against Ebola virus infection.	25785602	PLoS One	PLOS
2015-03-19	ebola	Having and fighting Ebola--public health lessons from a clinician turned patient.	25714039	N Engl J Med	NEJM
2015-03-19	ebola	Evaluation of Ebola virus inactivation procedures for Plasmodium falciparum malaria diagnostics.	25631810	J Clin Microbiol	NA
2015-03-19	ebola	Multiplex nucleic acid suspension bead arrays for detection and subtyping of filoviruses.	25631793	J Clin Microbiol	NA
2015-03-20	ebola	Ebola viral disease: What should be done to combat the epidemic in 2014?	25790522	Turk J Med Sci	NA
2015-03-20	ebola	Laboratory-acquired lethal infections by potential bioweapons pathogens including Ebola in 2014.	25790490	FEMS Microbiol Lett	NA
2015-03-20	ebola	In Liberia, the end of the Ebola epidemic will be the beginning.	25691142	Ecohealth	NA
2015-03-20	ebola	Ebola virus disease in mice with transplanted human hematopoietic stem cells.	25673711	J Virol	NA
2015-03-21	ebola	Legal briefing: coerced treatment and involuntary confinement for contagious disease.	25794297	J Clin Ethics	NA
2015-03-21	ebola	Homologous and heterologous protection of nonhuman primates by Ebola and Sudan virus-like particles.	25793502	PLoS One	PLOS
2015-03-22	ebola	Biannual birth pulses allow filoviruses to persist in bat populations.	25673678	Proc Biol Sci	NA
2015-03-23	ebola	The application of biomedical engineering techniques to the diagnosis and management of tropical diseases: a review.	25806872	Sensors (Basel)	NA
2015-03-23	ebola	FDA approved drugs as potential Ebola treatments.	25789163	F1000Res	F1000
2015-03-24	ebola	The role of risk analysis in understanding ebola.	25801427	Risk Anal	NA
2015-03-24	ebola	Ebola and moral philosophy: the trolley problem as a guide.	25799610	Del Med J	NA
2015-03-25	ebola	Change of shift. It's the Ebola.	25805029	Ann Emerg Med	NA
2015-03-25	ebola	Strengthening the detection of and early response to public health emergencies: lessons from the West African Ebola epidemic.	25803303	PLoS Med	PLOS
2015-03-26	ebola	Surveillance and Outbreak Response Management System (SORMAS) to support the control of the Ebola virus disease outbreak in West Africa.	25846493	Euro Surveill	NA
2015-03-26	ebola	Laboratory support during and after the Ebola virus endgame: towards a sustained laboratory infrastructure.	25846492	Euro Surveill	NA
2015-03-26	ebola	Australian Hajj pilgrims' knowledge, attitude and perception about Ebola, November 2014 to February 2015.	25846489	Euro Surveill	NA
2015-03-26	ebola	Ebola response missions: to go or not to go? Cross-sectional study on the motivation of European public health experts, December 2014.	25846488	Euro Surveill	NA
2015-03-27	ebola	Retention in care for HIV-infected patients in the eye of the Ebola storm: lessons from Monrovia, Liberia.	25849843	AIDS	NA
2015-03-27	ebola	Effective binding of a phosphatidylserine-targeting antibody to Ebola virus infected cells and purified virions.	25815346	J Immunol Res	NA
2015-03-27	ebola	Federal funding in support of Ebola medical countermeasures R&D.	25812423	Health Secur	NA
2015-03-27	ebola	Safety of recombinant VSV-Ebola virus vaccine vector in pigs.	25811738	Emerg Infect Dis	NA
2015-03-27	ebola	In the hot zone. Three USPHS nurses share their experience treating Ebola in Liberia.	25811528	Am J Nurs	NA
2015-03-30	ebola	A mobile biosafety microanalysis system for infectious agents.	25820944	Sci Rep	Springer Nature
2015-03-30	ebola	Ebola survivor Will Pooley honoured at BJN Awards.	25815822	Br J Nurs	NA
2015-03-30	ebola	A compact and hand-held infection-screening system for use in rapid medical inspection at airport quarantine stations: system design and preliminary validation.	25716188	J Med Eng Technol	NA
2015-03-30	ebola	The Ebola crisis: perspectives from European Public Health.	25583039	Eur J Public Health	NA
2015-03-30	ebola	GRP78/BiP/HSPA5/Dna K is a universal therapeutic target for human disease.	25546329	J Cell Physiol	NA
2015-03-31	ebola	Considerations for safe EMS transport of patients infected with Ebola virus.	25380073	Prehosp Emerg Care	NA
2015-04-01	ebola	[Ebola: accusations of MSF, silence of WHO].	26021147	Rev Med Suisse	NA
2015-04-01	ebola	Bioethics in practice - a quarterly column about medical ethics: ebola and medical ethics - ethical challenges in the management of contagious infectious diseases.	25829872	Ochsner J	NA
2015-04-01	ebola	Management of the individual in the home suspected of having exposure to the ebola virus.	25828614	Home Healthc Now	NA
2015-04-01	ebola	New global viral threats.	25828274	Saudi Med J	NA
2015-04-01	ebola	Disinfecting personal protective equipment with pulsed xenon ultraviolet as a risk mitigation strategy for health care workers.	25726129	Am J Infect Control	NA
2015-04-01	ebola	Loperamide therapy for voluminous diarrhea in Ebola virus disease.	25573887	J Infect Dis	NA
2015-04-01	ebola	Epidemiological and viral genomic sequence analysis of the 2014 ebola outbreak reveals clustered transmission.	25516185	Clin Infect Dis	NA
2015-04-02	ebola	Managing Ebola from rural to urban slum settings: experiences from Uganda.	25834568	Afr Health Sci	NA
2015-04-02	ebola	Quantifying lipid contents in enveloped virus particles with plasmonic nanoparticles.	25382201	Small	NA
2015-04-03	ebola	Knowledge regarding Ebola Hemorrhagic Fever among private dental practitioners in Tricity, India: A cross-sectional questionnaire study.	25838631	Niger Med J	NA
2015-04-03	ebola	Vaccine testing. Ebola and beyond.	25838371	Science	Science
2015-04-03	ebola	[The late arousal of WHO on Ebola virus].	25837336	Assist Inferm Ric	NA
2015-04-03	ebola	Virology. Mutation rate and genotype variation of Ebola virus from Mali case sequences.	25814067	Science	Science
2015-04-03	ebola	What's trending in the infection prevention and control literature? From HIS 2012 to HIS 2014, and beyond.	25774048	J Hosp Infect	NA
2015-04-03	ebola	Stakeholder prioritization of zoonoses in Japan with analytic hierarchy process method.	25195643	Epidemiol Infect	NA
2015-04-04	ebola	Ebola virus VP35 interaction with dynein LC8 regulates viral RNA synthesis.	25741013	J Virol	NA
2015-04-04	ebola	Ebola: limitations of correcting misinformation.	25534188	Lancet	Lancet
2015-04-06	ebola	Assessing Community Reactions to Ebola Virus Disease and Other Disasters: Using Social Psychological Research to Enhance Public Health and Disaster Communications.	25844070	Int J Emerg Ment Health	NA
2015-04-06	ebola	Ebola: a holistic approach is required to achieve effective management and control.	25843598	J Allergy Clin Immunol	NA
2015-04-06	ebola	Health-care management of an unexpected case of Ebola virus disease at the Alcorcón Foundation University Teaching Hospital.	25600217	Enferm Infecc Microbiol Clin	NA
2015-04-06	ebola	The increasing value of plant-made proteins.	25578557	Curr Opin Biotechnol	NA
2015-04-06	ebola	Ebola in the United States.	25533525	J Allergy Clin Immunol	NA
2015-04-06	ebola	Physicians' obligations to patients infected with Ebola: echoes of acquired immune deficiency syndrome.	25530596	Am J Obstet Gynecol	NA
2015-04-07	ebola	Domestic legal preparedness and response to Ebola.	25846156	J Law Med Ethics	NA
2015-04-07	ebola	Multicolored silver nanoparticles for multiplexed disease diagnostics: distinguishing dengue, yellow fever, and Ebola viruses.	25672590	Lab Chip	NA
2015-04-08	ebola	Public knowledge, perception and source of information on ebola virus disease - lagos, Nigeria; september, 2014.	25914860	PLoS Curr	PLOS
2015-04-08	ebola	Ebola virus disease 2013-2014 outbreak in west Africa: an analysis of the epidemic spread and response.	25852754	Int J Microbiol	NA
2015-04-08	ebola	[The pathogenesis of Ebola virus disease].	25851968	Zhejiang Da Xue Xue Bao Yi Xue Ban	NA
2015-04-08	ebola	Novel vaccination approach for dengue infection based on recombinant immune complex universal platform.	25728317	Vaccine	NA
2015-04-09	ebola	[Causes of hospitalisation of migrants arrived in Lampedusa (Southern Italy) from January 2011 to June 2014].	25855548	Epidemiol Prev	NA
2015-04-09	ebola	The next epidemic--lessons from Ebola.	25853741	N Engl J Med	NEJM
2015-04-09	ebola	A quick review of the cutaneous findings of the deadly scourge Ebola virus.	25853455	JAMA Dermatol	JAMA
2015-04-09	ebola	Ebola crisis of 2014: are current strategies enough to meet the long-run challenges ahead?	25790395	Am J Public Health	NA
2015-04-09	ebola	Melatonin, the Hormone of Darkness: From Sleep Promotion to Ebola Treatment.	25705578	Brain Disord Ther	NA
2015-04-10	ebola	Accountability and public health policies impacting proper Ebola response: time for a bioethics oversight board.	25856612	Am J Bioeth	NA
2015-04-10	ebola	Heightened vulnerability, reduced oversight, and ethical breaches on the Internet in the West African Ebola epidemic.	25856609	Am J Bioeth	NA
2015-04-10	ebola	Caring for the suffering: meeting the Ebola crisis responsibly.	25856595	Am J Bioeth	NA
2015-04-10	ebola	Ebola, team communication, and shame: but shame on whom?	25856594	Am J Bioeth	NA
2015-04-10	ebola	Kaci Hickox: public health and the politics of fear.	25856593	Am J Bioeth	NA
2015-04-10	ebola	Examining the ethics of clinical use of unproven interventions outside of clinical trials during the Ebola epidemic.	25856592	Am J Bioeth	NA
2015-04-10	ebola	Selecting the right tool for the job.	25856591	Am J Bioeth	NA
2015-04-10	ebola	Ebola active monitoring system for travelers returning from West Africa—Georgia, 2014-2015.	25856255	MMWR Morb Mortal Wkly Rep	NA
2015-04-10	ebola	Community-centered responses to Ebola in urban Liberia: the view from below.	25856072	PLoS Negl Trop Dis	PLOS
2015-04-10	ebola	Amino acid mutations in Ebola virus glycoprotein of the 2014 epidemic.	25783989	J Med Virol	NA
2015-04-10	ebola	Purification of monoclonal antibody against Ebola GP1 protein expressed in Nicotiana benthamiana.	25746758	J Chromatogr A	NA
2015-04-11	ebola	Selected aspects of filoviruses in the view of Ebola virus disease epidemic.	25862442	Przegl Epidemiol	NA
2015-04-11	ebola	Year in review in Intensive Care Medicine 2014: III. Severe infections, septic shock, healthcare-associated infections, highly resistant bacteria, invasive fungal infections, severe viral infections, Ebola virus disease and paediatrics.	25810214	Intensive Care Med	NA
2015-04-11	ebola	Nurses leading the fight against Ebola virus disease.	25712149	J Transcult Nurs	NA
2015-04-13	ebola	Ebola, the killer virus.	25866626	Infect Dis Poverty	NA
2015-04-13	ebola	Ebola virus disease in Africa: epidemiology and nosocomial transmission.	25655197	J Hosp Infect	NA
2015-04-14	ebola	Evaluating environmental persistence and disinfection of the Ebola virus Makona variant.	25875372	Viruses	NA
2015-04-14	ebola	Rapid detection of Ebola virus with a reagent-free, point-of-care biosensor.	25875186	Sensors (Basel)	NA
2015-04-14	ebola	Human Ebola virus infection results in substantial immune activation.	25775592	Proc Natl Acad Sci U S A	NA
2015-04-15	ebola	The Chronology of the International Response to Ebola in Western Africa: Lights and Shadows in a Frame of Conflicting Position and Figures.	26294954	Infect Dis Rep	NA
2015-04-15	ebola	Evaluating large-scale blood transfusion therapy for the current Ebola epidemic in Liberia.	25635118	J Infect Dis	NA
2015-04-16	ebola	Services for mothers and newborns during the ebola outbreak in liberia: the need for improvement in emergencies.	25932347	PLoS Curr	PLOS
2015-04-16	ebola	Assessment of the usefulness of integrated disease surveillance and response on suspected ebola cases in the Brong Ahafo Region, Ghana.	25878792	Infect Dis Poverty	NA
2015-04-16	ebola	One more shot for the road: a review and update of vaccinations for pediatric international travelers.	25875985	Pediatr Ann	NA
2015-04-16	ebola	Ebola: a West African perspective.	25874825	J R Coll Physicians Edinb	NA
2015-04-16	ebola	Thinking about Ebola.	25874824	J R Coll Physicians Edinb	NA
2015-04-17	ebola	Emerging infectious disease (EID) communication during the 2009 H1N1 influenza outbreak: literature review (2009-2013) of the methodology used for EID communication analysis.	25882126	Disaster Med Public Health Prep	NA
2015-04-17	ebola	Ebola transmission linked to a single traditional funeral ceremony - Kissidougou, Guinea, December, 2014-January 2015.	25879897	MMWR Morb Mortal Wkly Rep	NA
2015-04-18	ebola	Social pathways for Ebola virus disease in rural Sierra Leone, and some implications for containment.	25886400	PLoS Negl Trop Dis	PLOS
2015-04-18	ebola	UK preparedness for children with Ebola infection.	25694613	Arch Dis Child	BMJ
2015-04-19	ebola	Hegemonic structure of basic, clinical and patented knowledge on Ebola research: a US army reductionist initiative.	25928238	J Transl Med	NA
2015-04-20	ebola	Understanding the emergence of ebola virus disease in sierra leone: stalking the virus in the threatening wake of emergence.	25969797	PLoS Curr	PLOS
2015-04-21	ebola	The Monrovia Medical Unit: caring for Ebola health care workers in Liberia.	25901335	Disaster Med Public Health Prep	NA
2015-04-21	ebola	The deadly ebola threat in the midst of an overwhelming dengue epidemic.	25897277	Malays J Med Sci	NA
2015-04-21	ebola	Responding to the Potential of Ebola Virus Disease (EVD) Importation into Malaysia.	25897276	Malays J Med Sci	NA
2015-04-21	ebola	Ebola virus disease: history, epidemiology and outbreaks.	25896751	Curr Infect Dis Rep	NA
2015-04-21	ebola	An Intrinsically Disordered Peptide from Ebola Virus VP35 Controls Viral RNA Synthesis by Modulating Nucleoprotein-RNA Interactions.	25865894	Cell Rep	NA
2015-04-21	ebola	Productive mRNA stem loop-mediated transcriptional slippage: Crucial features in common with intrinsic terminators.	25848054	Proc Natl Acad Sci U S A	NA
2015-04-21	ebola	Mechanism of preferential packaging of negative sense genomic RNA by viral nucleoproteins in Crimean-Congo hemorrhagic Fever virus.	25632888	Protein J	NA
2015-04-21	ebola	Op GRITROCK: the Royal Navy supports defence efforts to tackle Ebola.	25895398	J R Nav Med Serv	NA
2015-04-22	ebola	Postmortem stability of Ebola virus.	25897646	Emerg Infect Dis	NA
2015-04-22	ebola	Role of EXT1 and Glycosaminoglycans in the Early Stage of Filovirus Entry.	25741008	J Virol	NA
2015-04-22	ebola	Public health at all levels in the recent Nigerian Ebola viral infection epidemic: lessons for community, public and international health action and policy.	25695158	J Public Health Policy	NA
2015-04-23	ebola	Ebola: governance response and public health emergency in developing countries.	25905066	Iran J Public Health	NA
2015-04-23	ebola	Mathematical assessment of the effect of traditional beliefs and customs on the transmission dynamics of the 2014 Ebola outbreaks.	25902936	BMC Med	NA
2015-04-23	ebola	The rise of ebola educational resources.	25902313	Nurse Educ	NA
2015-04-24	ebola	The Ebola epidemic crystallizes the potential of passive antibody therapy for infectious diseases.	25905897	PLoS Pathog	PLOS
2015-04-24	ebola	Vaccines. An Ebola whole-virus vaccine is protective in nonhuman primates.	25814063	Science	Science
2015-04-24	ebola	Radiology preparedness in ebola virus disease: guidelines and challenges for disinfection of medical imaging equipment for the protection of staff and patients.	25654616	Radiology	NA
2015-04-27	ebola	Ebola virus infection modeling and identifiability problems.	25914675	Front Microbiol	NA
2015-04-27	ebola	Ebola virus: current and future perspectives.	25910510	Infect Disord Drug Targets	NA
2015-04-28	ebola	2014 ebola outbreak: media events track changes in observed reproductive number.	25992303	PLoS Curr	PLOS
2015-04-28	ebola	The Ebola epidemic is ongoing in West Africa and responses from China are positive.	25914830	Mil Med Res	NA
2015-04-30	ebola	Single-dose attenuated Vesiculovax vaccines protect primates against Ebola Makona virus.	25853476	Nature	Springer Nature
2015-04-30	ebola	Safety and feasibility of a strategy of early central venous catheter insertion in a deployed UK military Ebola virus disease treatment unit.	25761540	Intensive Care Med	NA
2015-04-30	ebola	Laboratory diagnosis of Ebola virus disease.	25636586	Intensive Care Med	NA
2015-05-01	ebola	Planning and response to Ebola virus disease: An integrated approach.	25952046	Am J Infect Control	NA
2015-05-01	ebola	Ebola virus disease.	25929221	Adv Emerg Nurs J	NA
2015-05-01	ebola	Ebola virus entry: a curious and complex series of events.	25928849	PLoS Pathog	PLOS
2015-05-01	ebola	The development of a protocol for post-mortem management of Ebola virus disease in the setting of developed countries.	25616524	Forensic Sci Med Pathol	NA
2015-05-02	ebola	Identifying the pattern of molecular evolution for Zaire ebolavirus in the 2014 outbreak in West Africa.	25745889	Infect Genet Evol	NA
2015-05-04	ebola	Insight into the Ebola virus nucleocapsid assembly mechanism: crystal structure of Ebola virus nucleoprotein core domain at 1.8 Å resolution.	25910597	Protein Cell	NA
2015-05-05	ebola	A cytomegalovirus-based vaccine provides long-lasting protection against lethal Ebola virus challenge after a single dose.	25820063	Vaccine	NA
2015-05-05	ebola	Sphingolipids in viral infection.	25525752	Biol Chem	NA
2015-05-06	ebola	Epidemiological and Surveillance Response to Ebola Virus Disease Outbreak in Lofa County, Liberia (March-September, 2014); Lessons Learned.	26064783	PLoS Curr	PLOS
2015-05-06	ebola	Ebola: a game changer for vaccines, or a scare that will soon be forgotten?	25948574	BMJ	BMJ
2015-05-06	ebola	Immunology of protection from Ebola virus infection.	25947159	Sci Transl Med	Science
2015-05-07	ebola	Innate immune evasion by filoviruses.	25843618	Virology	NA
2015-05-07	ebola	Avoidable errors in the modelling of outbreaks of emerging pathogens, with special reference to Ebola.	25833863	Proc Biol Sci	NA
2015-05-07	ebola	Activated protein C: biased for translation.	25824691	Blood	NA
2015-05-07	ebola	The RNA synthesis machinery of negative-stranded RNA viruses.	25824479	Virology	NA
2015-05-08	ebola	Surrogate testing suggests that chlorine dioxide gas exposure would not inactivate Ebola virus contained in environmental blood contamination.	25955403	J Occup Environ Hyg	NA
2015-05-08	ebola	Primordial prevention: promoting preparedness for ebola virus disease.	25954650	J Clin Diagn Res	NA
2015-05-08	ebola	Ebola surgical protocols enhance safety of patients and personnel.	25951684	OR Manager	NA
2015-05-08	ebola	Pathophysiology of Ebola Virus Infection: Current Challenges and Future Hopes.	27622648	ACS Infect Dis	NA
2015-05-08	ebola	Ethical issues in the response to Ebola virus disease in United States emergency departments: a position paper of the American College of Emergency Physicians, the Emergency Nurses Association, and the Society for Academic Emergency Medicine.	25903144	Acad Emerg Med	NA
2015-05-08	ebola	Development and use of mobile containment units for the evaluation and treatment of potential Ebola virus disease patients in a United States hospital.	25900204	Acad Emerg Med	NA
2015-05-09	ebola	What is a resilient health system? Lessons from Ebola.	25987159	Lancet	Lancet
2015-05-09	ebola	A retrospective and prospective analysis of the west African Ebola virus disease epidemic: robust national health systems at the foundation and an empowered WHO at the apex.	25987158	Lancet	Lancet
2015-05-09	ebola	Global health security: the wider lessons from the west African Ebola virus disease epidemic.	25987157	Lancet	Lancet
2015-05-09	ebola	Ebola vaccines: keep the clinical trial protocols on the shelf and ready to roll out.	25843891	Lancet	Lancet
2015-05-11	ebola	Ebola preparedness in the Western Pacific Region, 2014.	25960926	Western Pac Surveill Response J	NA
2015-05-11	ebola	Hospital preparedness for Ebola virus disease: a training course in the Philippines.	25960920	Western Pac Surveill Response J	NA
2015-05-11	ebola	How prepared are Nigerian schools for ebola virus disease prevention and control?	25960094	Ann Glob Health	NA
2015-05-11	ebola	Transmission of ebola virus disease: an overview.	25960093	Ann Glob Health	NA
2015-05-12	ebola	Ebola virus disease: what canadian hospital pharmacists need to know.	25964691	Can J Hosp Pharm	NA
2015-05-13	ebola	What Ebola tells us about outbreak diagnostic readiness.	25965752	Nat Biotechnol	Springer Nature
2015-05-13	ebola	Serological evidence of influenza A viruses in frugivorous bats from Africa.	25965069	PLoS One	PLOS
2015-05-13	ebola	[Help tools for the safe treatment of Ebola in emergency departments].	25843347	Rev Calid Asist	NA
2015-05-13	ebola	No conservation silver lining to Ebola.	25581265	Conserv Biol	NA
2015-05-14	ebola	Will Africa's future epidemic ride on forgotten lessons from the Ebola epidemic?	25976420	BMC Med	NA
2015-05-14	ebola	Impact of spatial dispersion, evolution, and selection on Ebola Zaire Virus epidemic waves.	25973685	Sci Rep	Springer Nature
2015-05-14	ebola	Backs against the wall: novel and existing strategies used during the 2014-2015 Ebola virus outbreak.	25972518	Clin Microbiol Rev	NA
2015-05-15	ebola	The Role of Social Mobilization in Controlling Ebola Virus in Lofa County, Liberia.	26075140	PLoS Curr	PLOS
2015-05-15	ebola	Harnessing online tools to track-and treat-pediatric illness: new tools are giving researchers, physicians, and child-care centers insight into the spread of disease.	25974910	IEEE Pulse	NA
2015-05-15	ebola	Initiation of a ring approach to infection prevention and control at non-Ebola health care facilities - Liberia, January-February 2015.	25974636	MMWR Morb Mortal Wkly Rep	NA
2015-05-15	ebola	Controlling the last known cluster of Ebola virus disease - Liberia, January-February 2015.	25974635	MMWR Morb Mortal Wkly Rep	NA
2015-05-15	ebola	Current status of chemically synthesized inhibitors of Ebola virus.	25808170	Recent Pat Antiinfect Drug Discov	NA
2015-05-17	ebola	Ebola Outbreak in Nigeria: Increasing Ebola Knowledge of Volunteer Health Advisors.	26234990	Glob J Health Sci	NA
2015-05-18	ebola	Ebola from emergence to epidemic: the virus and the disease, global preparedness and perspectives.	25989163	J Infect Dev Ctries	NA
2015-05-18	ebola	Possible FDA-approved drugs to treat Ebola virus infection.	25984303	Infect Dis Poverty	NA
2015-05-18	ebola	Ebola virus disease outbreak in Nigeria: Transmission dynamics and rapid control.	25979285	Epidemics	NA
2015-05-18	ebola	Viral infection: New options to fight Ebola.	25944493	Nat Rev Microbiol	Springer Nature
2015-05-18	ebola	Interaction between TIM-1 and NPC1 Is Important for Cellular Entry of Ebola Virus.	25855742	J Virol	NA
2015-05-18	ebola	Lessons learned: critical care management of patients with Ebola in the United States.	25756410	Crit Care Med	NA
2015-05-19	ebola	Emerging infections and old friends: remaining prepared in South Dakota.	25985609	S D Med	NA
2015-05-20	ebola	High survival rates and associated factors among ebola virus disease patients hospitalized at donka national hospital, conakry, Guinea.	25992182	J Vasc Interv Neurol	NA
2015-05-20	ebola	Acute specialized care of patients with ebola virus disease: gaps and opportunities.	25992180	J Vasc Interv Neurol	NA
2015-05-20	ebola	Exploring brand-name drug mentions on Twitter for pharmacovigilance.	25991101	Stud Health Technol Inform	NA
2015-05-20	ebola	Is there a business continuity plan for emergencies like an Ebola outbreak or other pandemics?	25990974	J Bus Contin Emer Plan	NA
2015-05-20	ebola	Ebola risk perception in Germany, 2014.	25989020	Emerg Infect Dis	NA
2015-05-20	ebola	Lack of protection against ebola virus from chloroquine in mice and hamsters.	25988934	Emerg Infect Dis	NA
2015-05-21	ebola	Genome sequence analysis of Ebola virus in clinical samples from three British healthcare workers, August 2014 to March 2015.	26027482	Euro Surveill	NA
2015-05-21	ebola	Lessons learned from hospital Ebola preparation.	25994323	Infect Control Hosp Epidemiol	NA
2015-05-21	ebola	Challenges in managing patients who have suspected or confirmed Ebola virus infection at the National Institutes of Health.	25994322	Infect Control Hosp Epidemiol	NA
2015-05-21	ebola	Lipid nanoparticle siRNA treatment of Ebola-virus-Makona-infected nonhuman primates.	25901685	Nature	Springer Nature
2015-05-21	ebola	MicroRNAs in kidney transplantation.	25170095	Nephrol Dial Transplant	NA
2015-05-22	ebola	How Liberia reached zero cases of Ebola virus disease.	26016012	Wkly Epidemiol Rec	NA
2015-05-22	ebola	Ebola virus disease: from epidemiology to prophylaxis.	26000173	Mil Med Res	NA
2015-05-22	ebola	Pastoral care of patients with Ebola Virus Disease: A medical and canonical opinion about pastoral visits to patients with contagious and highly fatal diseases.	25999614	Linacre Q	NA
2015-05-22	ebola	Deployment of a dental treatment facility during Operation Gritrock - lessons for future maritime contingency operations.	25998346	Br Dent J	Springer Nature
2015-05-24	ebola	Ebola virus disease and Marburg disease in pregnancy: a review and management considerations for filovirus infection.	26000499	Obstet Gynecol	NA
2015-05-24	ebola	Performance of bedside diagnostic ultrasound in an Ebola isolation unit: the Emory University Hospital experience.	25730332	AJR Am J Roentgenol	NA
2015-05-26	ebola	Systematic Genome-wide Screening and Prediction of microRNAs in EBOV During the 2014 Ebolavirus Outbreak.	26011078	Sci Rep	Springer Nature
2015-05-26	ebola	Approaches to demonstration of Ebola virus vaccine efficacy.	26008825	Lancet Infect Dis	Lancet
2015-05-26	ebola	Statistical power and validity of Ebola vaccine trials in Sierra Leone: a simulation study of trial design and analysis.	25886798	Lancet Infect Dis	Lancet
2015-05-26	ebola	Are adaptive randomised trials or non-randomised studies the best way to address the Ebola outbreak in west Africa?	25881871	Lancet Infect Dis	Lancet
2015-05-27	ebola	Our Ebola teams in Sierra Leone are up there with the bravest.	26015131	Nurs Stand	NA
2015-05-27	ebola	ICN reiterates its call for more Ebola protection.	26015100	Nurs Stand	NA
2015-05-27	ebola	International outlook--Lessons to be learned from Ebola epidemic.	26014776	Nurs Manag (Harrow)	NA
2015-05-27	ebola	How to use personal protective equipment.	26012067	Nurs Times	NA
2015-05-27	ebola	Amiodarone and metabolite MDEA inhibit Ebola virus infection by interfering with the viral entry process.	25933611	Pathog Dis	NA
2015-05-28	ebola	Ebola virus disease and the veterinary perspective.	26018030	Ann Clin Microbiol Antimicrob	NA
2015-05-28	ebola	One-Step Reverse-Transcription FRET-PCR for Differential Detection of Five Ebolavirus Species.	26017916	PLoS One	PLOS
2015-05-28	ebola	Infection control in times of Ebola: how well are we training the next generation of intensivists in Australia and New Zealand?	26017121	Crit Care Resusc	NA
2015-05-28	ebola	A vaccine against Ebola: Problems and opportunities.	25901415	Hum Vaccin Immunother	NA
2015-05-29	ebola	Political Leadership in the Time of Crises: Primum non Nocere.	26069853	PLoS Curr	PLOS
2015-06-01	ebola	A tale of two viruses: HIV, Ebola and health systems.	26125135	AIDS	NA
2015-06-01	ebola	Update in sepsis and acute kidney injury 2014.	26029837	Am J Respir Crit Care Med	NA
2015-06-01	ebola	Middle East respiratory syndrome coronavirus: update for clinicians.	25701855	Clin Infect Dis	NA
2015-06-02	ebola	Similarity-based codes sequentially assigned to ebolavirus genomes are informative of species membership, associated outbreaks, and transmission chains.	26034773	Open Forum Infect Dis	NA
2015-06-02	ebola	Operation United Assistance: infectious disease threats to deployed military personnel.	26032379	Mil Med	NA
2015-06-02	ebola	Network of co-mutations in Ebola virus genome predicts the disease lethality.	25976404	Cell Res	Springer Nature
2015-06-02	ebola	Differential diagnosis of illness in travelers arriving from Sierra Leone, Liberia, or Guinea: a cross-sectional study from the GeoSentinel Surveillance Network.	25961811	Ann Intern Med	NA
2015-06-02	ebola	Ethical and practical considerations in providing critical care to patients with Ebola virus disease.	25764372	Chest	NA
2015-06-02	ebola	Site-specific fab fragment biotinylation at the conserved nucleotide binding site for enhanced Ebola detection.	25678249	Biotechnol Bioeng	NA
2015-06-03	ebola	A screen of approved drugs and molecular probes identifies therapeutics with anti-Ebola virus activity.	26041706	Sci Transl Med	Science
2015-06-03	ebola	Identification of 53 compounds that block Ebola virus-like particle entry via a repurposing screen of approved drugs.	26038505	Emerg Microbes Infect	Springer Nature
2015-06-03	ebola	Traditional passive immune therapy for emerging Ebola infection.	26038503	Emerg Microbes Infect	Springer Nature
2015-06-03	ebola	Using convalescent whole blood or plasma as passive immune therapy for the global war against Ebola.	26038502	Emerg Microbes Infect	Springer Nature
2015-06-03	ebola	The quest for effective Ebola treatment: Ebola VP35 is an evidence-based target for dsRNA drugs.	26038500	Emerg Microbes Infect	Springer Nature
2015-06-04	ebola	Lassa-vesicular stomatitis chimeric virus safely destroys brain tumors.	25878115	J Virol	NA
2015-06-05	ebola	Federal Funding for Health Security in FY2016.	26042863	Health Secur	NA
2015-06-05	ebola	What can we learn about the Ebola outbreak from tweets?	26042846	Am J Infect Control	NA
2015-06-05	ebola	What factors might have led to the emergence of Ebola in West Africa?	26042592	PLoS Negl Trop Dis	PLOS
2015-06-05	ebola	Effects of a plasma heating procedure for inactivating Ebola virus on common chemical pathology tests.	25904476	Hong Kong Med J	NA
2015-06-05	ebola	Ebola hemorrhagic fever outbreaks: strategies for effective epidemic management, containment and control.	25892315	Braz J Infect Dis	NA
2015-06-06	ebola	Risk Factors Associated with Ebola and Marburg Viruses Seroprevalence in Blood Donors in the Republic of Congo.	26047124	PLoS Negl Trop Dis	PLOS
2015-06-06	ebola	Sources of spatial animal and human health data: Casting the net wide to deal more effectively with increasingly complex disease problems.	26046634	Spat Spatiotemporal Epidemiol	NA
2015-06-06	ebola	Safety and immunogenicity of a novel recombinant adenovirus type-5 vector-based Ebola vaccine in healthy adults in China: preliminary report of a randomised, double-blind, placebo-controlled, phase 1 trial.	25817373	Lancet	Lancet
2015-06-06	ebola	Ebola: the challenging road to recovery.	25678357	Lancet	Lancet
2015-06-08	ebola	Beyond Ebola: worldly viruses close to home. In an era of easy travel, exotic illnesses can end up on your doorstep.	26052608	EMS World	NA
2015-06-08	ebola	Ebolavirus and Haemorrhagic Syndrome.	26052448	Sultan Qaboos Univ Med J	NA
2015-06-08	ebola	Ebolavirus is evolving but not changing: No evidence for functional change in EBOV from 1976 to the 2014 outbreak.	25880111	Virology	NA
2015-06-09	ebola	Preparedness of institutions around the world for managing patients with Ebola virus disease: an infection control readiness checklist.	26056563	Antimicrob Resist Infect Control	NA
2015-06-09	ebola	Ebola virus disease: awareness among junior doctors in England.	25933917	J Hosp Infect	NA
2015-06-10	ebola	Reconsidering the ethical permissibility of the use of unregistered interventions against Ebola virus disease.	26059962	Camb Q Healthc Ethics	NA
2015-06-10	ebola	Use of remote video auditing to validate Ebola level II personal protective equipment competency.	26057158	J Contin Educ Nurs	NA
2015-06-10	ebola	Signaling through RIG-I and type I interferon receptor: Immune activation by Newcastle disease virus in man versus immune evasion by Ebola virus (Review).	25998621	Int J Mol Med	NA
2015-06-10	ebola	Occupational safety and health protections against Ebola virus disease.	25950864	Am J Ind Med	NA
2015-06-11	ebola	Limiting Rights and Freedoms in the Context of Ebola and Other Public Health Emergencies: How the Principle of Reciprocity Can Enrich the Application of the Siracusa Principles.	26204583	Health Hum Rights	NA
2015-06-11	ebola	Ebola: a review for emergency providers.	26065304	Emerg Med Clin North Am	NA
2015-06-11	ebola	Urging action, promoting calm. ANA and affiliated organizations work to respond effectively to Ebola.	26062375	Am Nurse	NA
2015-06-11	ebola	Ebola: a very dangerous viral haemorrhagic fever.	26062275	Dent Update	NA
2015-06-11	ebola	[Health Communication: Preventing the Spread of Ebola Virus Disease in the Portuguese Spoken African Countries--Methodology KISS & KEYWORDS].	26061502	Acta Med Port	NA
2015-06-11	ebola	Curious discoveries in antiviral drug development: the role of serendipity.	25726922	Med Res Rev	NA
2015-06-12	ebola	Anti-Ebola Activity of Diazachrysene Small Molecules.	27622742	ACS Infect Dis	NA
2015-06-13	ebola	The Ebola contagion and forecasting virus: evidence from four African countries.	26070395	Health Econ Rev	NA
2015-06-13	ebola	State of the Globe: Ebola Outbreak in the Western World: Are We Really Ready?	26069422	J Glob Infect Dis	NA
2015-06-13	ebola	The Case for Improved Diagnostic Tools to Control Ebola Virus Disease in West Africa and How to Get There.	26068890	PLoS Negl Trop Dis	PLOS
2015-06-13	ebola	Mass Media and the Contagion of Fear: The Case of Ebola in America.	26067433	PLoS One	PLOS
2015-06-13	ebola	Deadly infectious diseases such as Ebola: the parachute paradigm.	25770772	Clin Microbiol Infect	NA
2015-06-15	ebola	ANA partners with group to address Ebola outbreak.	26072648	Am Nurse	NA
2015-06-15	ebola	Antiviral therapies against Ebola and other emerging viral diseases using existing medicines that block virus entry.	26069727	F1000Res	F1000
2015-06-15	ebola	Liver function testing on the Abaxis Piccolo Xpress: Use in Ebola virus disease protocols.	25888981	Clin Chim Acta	NA
2015-06-15	ebola	Clinical predictors of mortality in patients with Ebola virus disease.	25770172	Clin Infect Dis	NA
2015-06-16	ebola	To PAPR or not to PAPR?	26078617	Can J Respir Ther	NA
2015-06-16	ebola	Responding to Ebola: The role of medical journals during global public health emergencies.	26078612	Can J Respir Ther	NA
2015-06-16	ebola	Acceptability and Willingness-to-Pay for a Hypothetical Ebola Virus Vaccine in Nigeria.	26076007	PLoS Negl Trop Dis	PLOS
2015-06-16	ebola	Mechanisms of innate immune evasion in re-emerging RNA viruses.	25765605	Curr Opin Virol	NA
2015-06-17	ebola	Evaluation of Signature Erosion in Ebola Virus Due to Genomic Drift and Its Impact on the Performance of Diagnostic Assays.	26090727	Viruses	NA
2015-06-17	ebola	[The coordination of international organizations and its role in the prevention and control of ebola outbreak in Sierra Leone].	26081711	Zhonghua Yu Fang Yi Xue Za Zhi	NA
2015-06-17	ebola	Readability of Ebola Information on Websites of Public Health Agencies, United States, United Kingdom, Canada, Australia, and Europe.	26079313	Emerg Infect Dis	NA
2015-06-17	ebola	Monitoring of Ebola Virus Makona Evolution through Establishment of Advanced Genomic Capability in Liberia.	26079255	Emerg Infect Dis	NA
2015-06-17	ebola	Ebola Virus Stability on Surfaces and in Fluids in Simulated Outbreak Environments.	26079114	Emerg Infect Dis	NA
2015-06-17	ebola	Progress in the Diagnosis and Control of Ebola Disease.	25724796	Adv Exp Med Biol	NA
2015-06-17	ebola	Public Health Disease Surveillance Networks.	26082122	Microbiol Spectr	NA
2015-06-17	ebola	Plant-Derived Monoclonal Antibodies for Prevention and Treatment of Infectious Disease.	26082108	Microbiol Spectr	NA
2015-06-18	ebola	Ebola Virus Epidemiology, Transmission, and Evolution during Seven Months in Sierra Leone.	26091036	Cell	NA
2015-06-18	ebola	Molecular Characterization of the First Ebola Virus Isolated in Italy, from a Health Care Worker Repatriated from Sierra Leone.	26089420	Genome Announc	NA
2015-06-18	ebola	Epitope-based peptide vaccine design and target site depiction against Ebola viruses: an immunoinformatics study.	25857850	Scand J Immunol	NA
2015-06-19	ebola	Beyond Ebola: lessons to mitigate future pandemics.	26087978	Lancet Glob Health	Lancet
2015-06-19	ebola	Use of the FilmArray System for Detection of Zaire ebolavirus in a Small Hospital in Bo, Sierra Leone.	25972415	J Clin Microbiol	NA
2015-06-19	ebola	Delivering vaccines to the people who need them most.	25964460	Philos Trans R Soc Lond B Biol Sci	NA
2015-06-20	ebola	The view from the Ebola Treatment Centre, Makeni, central Sierra Leone.	26045442	Emerg Med J	BMJ
2015-06-20	ebola	Ebola Virus Disease: A Perspective for the United States.	25731139	Am J Med	NA
2015-06-22	ebola	ISCB Ebola Award for Important Future Research on the Computational Biology of Ebola Virus.	26097686	F1000Res	F1000
2015-06-22	ebola	Facing Her Fears: An NCNA Member on the Front Lines of the Ebola Crisis.	26094323	Tar Heel Nurse	NA
2015-06-23	ebola	Treating the Host Response to Ebola Virus Disease with Generic Statins and Angiotensin Receptor Blockers.	26106080	MBio	NA
2015-06-23	ebola	Ebola Virus: The need to take some preventive measures.	26101517	Pak J Med Sci	NA
2015-06-24	ebola	Development of a disaster preparedness curriculum for medical students: a pilot study of incorporating local events into training opportunities.	26102045	Am J Disaster Med	NA
2015-06-24	ebola	Ebola virus disease: preparedness and infection control lessons learned from two biocontainment units.	26098504	Curr Opin Infect Dis	NA
2015-06-24	ebola	Risks to healthcare workers with emerging diseases: lessons from MERS-CoV, Ebola, SARS, and avian flu.	26098498	Curr Opin Infect Dis	NA
2015-06-24	ebola	Red blood cell replacement, or nanobiotherapeutics with enhanced red blood cell functions?	26096663	Artif Cells Nanomed Biotechnol	NA
2015-06-24	ebola	GRP78/Dna K Is a Target for Nexavar/Stivarga/Votrient in the Treatment of Human Malignancies, Viral Infections and Bacterial Diseases.	25858032	J Cell Physiol	NA
2015-06-25	ebola	Intranasal Administration of Recombinant Influenza Vaccines in Chimeric Mouse Models to Study Mucosal Immunity.	26168339	J Vis Exp	NA
2015-06-25	ebola	Experimental Inoculation of Egyptian Rousette Bats (Rousettus aegyptiacus) with Viruses of the Ebolavirus and Marburgvirus Genera.	26120867	Viruses	NA
2015-06-25	ebola	UK doctors head home from Ebola frontline.	26111833	BMJ	BMJ
2015-06-25	ebola	Public health strategies to ensure optimal community participation in the Ebola outbreak in West-Africa.	26109982	J Res Med Sci	NA
2015-06-25	ebola	Ebola Virus Disease Outbreak in Isiro, Democratic Republic of the Congo, 2012: Signs and Symptoms, Management and Outcomes.	26107529	PLoS One	PLOS
2015-06-26	ebola	Stakeholders' engagement with Ebola therapy research in resource limited settings.	26113124	BMC Infect Dis	NA
2015-06-27	ebola	Innovative Technological Approach to Ebola Virus Disease Outbreak Response in Nigeria Using the Open Data Kit and Form Hub Technology.	26115402	PLoS One	PLOS
2015-06-27	ebola	Protective mAbs and Cross-Reactive mAbs Raised by Immunization with Engineered Marburg Virus GPs.	26115029	PLoS Pathog	PLOS
2015-06-29	ebola	The multifunctional Ebola virus VP40 matrix protein is a promising therapeutic target.	26120351	Future Virol	NA
2015-06-30	ebola	Molecular docking based screening of predicted potential inhibitors for VP40 from Ebola virus.	26124568	Bioinformation	NA
2015-06-30	ebola	Are developing countries prepared to face Ebola-like outbreaks?	26122643	Virol Sin	NA
2015-06-30	ebola	Several N-Glycans on the HIV Envelope Glycoprotein gp120 Preferentially Locate Near Disulphide Bridges and Are Required for Efficient Infectivity and Virus Transmission.	26121645	PLoS One	PLOS
2015-06-30	ebola	Malaria morbidity and mortality in Ebola-affected countries caused by decreased health-care capacity, and the potential effect of mitigation strategies: a modelling analysis.	25921597	Lancet Infect Dis	Lancet
2015-07-01	ebola	Variation in health care worker removal of personal protective equipment.	26138659	Am J Infect Control	NA
2015-07-01	ebola	Environmental infection control considerations for Ebola.	25934067	Am J Infect Control	NA
2015-07-01	ebola	What does the public know about Ebola? The public's risk perceptions regarding the current Ebola outbreak in an as-yet unaffected country.	25920703	Am J Infect Control	NA
2015-07-01	ebola	Ebola infection control in Sierra Leonean health clinics: A large cross-agency cooperative project.	25891979	Am J Infect Control	NA
2015-07-01	ebola	Ebola in children: a personal perspective.	27482413	J Virus Erad	NA
2015-07-02	ebola	Bats as reservoirs of severe emerging infectious diseases.	25997928	Virus Res	NA
2015-07-03	ebola	Getting to the root of epidemic spread with phylodynamic analysis of genomic data.	26139467	Trends Microbiol	NA
2015-07-03	ebola	Ebola Conquers West Africa - More to Come?	26137502	EBioMedicine	Lancet
2015-07-03	ebola	Monitoring Exposure to Ebola and Health of U.S. Military Personnel Deployed in Support of Ebola Control Efforts - Liberia, October 25, 2014-February 27, 2015.	26135589	MMWR Morb Mortal Wkly Rep	NA
2015-07-03	ebola	Monitoring of Persons with Risk for Exposure to Ebola Virus Disease - United States, November 3, 2014-March 8, 2015.	26135588	MMWR Morb Mortal Wkly Rep	NA
2015-07-03	ebola	Emerging intracellular receptors for hemorrhagic fever viruses.	26004032	Trends Microbiol	NA
2015-07-04	ebola	Vaccination and established microbiological testing is essential in managing cholera and Ebola infection.	26142683	J Infect Dev Ctries	NA
2015-07-04	ebola	The Global Virus Network: Challenging chikungunya.	26071007	Antiviral Res	NA
2015-07-04	ebola	Inhibitors of cellular kinases with broad-spectrum antiviral activity for hemorrhagic fever viruses.	25986249	Antiviral Res	NA
2015-07-06	ebola	Fighting Ebola in Sierra Leone.	26146002	Rev Infirm	NA
2015-07-06	ebola	Treating Ebola patients: a 'bottom up' approach using generic statins and angiotensin receptor blockers.	26143190	Int J Infect Dis	NA
2015-07-06	ebola	Molecular mechanisms of Ebola virus pathogenesis: focus on cell death.	26024394	Cell Death Differ	Springer Nature
2015-07-06	ebola	Radiologists: The Unsuspecting Subject Matter Experts.	25890886	J Am Coll Radiol	NA
2015-07-07	ebola	Function and dysfunction of two-pore channels.	26152696	Sci Signal	Science
2015-07-07	ebola	Assembly of the Ebola Virus Nucleoprotein from a Chaperoned VP35 Complex.	26119732	Cell Rep	NA
2015-07-07	ebola	Ebola virus outbreak, updates on current therapeutic strategies.	25962887	Rev Med Virol	NA
2015-07-09	ebola	Learning from Ebola Virus: How to Prevent Future Epidemics.	26184283	Viruses	NA
2015-07-09	ebola	Inhibition of Ebola virus glycoprotein-mediated cytotoxicity by targeting its transmembrane domain and cholesterol.	26158910	Nat Commun	Springer Nature
2015-07-09	ebola	Ocular problem in Ebola virus infection: A short review.	26155084	Saudi J Ophthalmol	NA
2015-07-09	ebola	Ebola revisited: lessons in managing global epidemics.	26153804	Br J Nurs	NA
2015-07-09	ebola	[Epidemiology of Ebola virus disease and of other highly contagious, life-threatening diseases with low incidence in Germany].	25997608	Bundesgesundheitsblatt Gesundheitsforschung Gesundheitsschutz	NA
2015-07-09	ebola	[Management of highly contagious, life-threatening infectious diseases in Germany].	25963639	Bundesgesundheitsblatt Gesundheitsforschung Gesundheitsschutz	NA
2015-07-10	ebola	Helping Guinean communities fight Ebola.	26164868	Wkly Epidemiol Rec	NA
2015-07-10	ebola	Community Knowledge, Attitudes, and Practices Regarding Ebola Virus Disease - Five Counties, Liberia, September-October, 2014.	26158352	MMWR Morb Mortal Wkly Rep	NA
2015-07-10	ebola	Evaluation of Ebola Virus Inhibitors for Drug Repurposing.	27622822	ACS Infect Dis	NA
2015-07-10	ebola	Eyes on Ebola Virus Disease.	25880584	JAMA Ophthalmol	JAMA
2015-07-11	ebola	Development of experimental and early investigational drugs for the treatment of Ebola virus infections.	26065319	Expert Opin Investig Drugs	NA
2015-07-11	ebola	A Recently Discovered Pathogenic Paramyxovirus, Sosuga Virus, is Present in Rousettus aegyptiacus Fruit Bats at Multiple Locations in Uganda.	25919464	J Wildl Dis	NA
2015-07-13	ebola	In silico analysis suggests repurposing of ibuprofen for prevention and treatment of EBOLA virus disease.	26167272	F1000Res	F1000
2015-07-14	ebola	Ebola Outbreak 2014: Measures for Prevention and Control.	26171366	Iran J Public Health	NA
2015-07-15	ebola	A thermostable, chromatographically purified Ebola nano-VLP vaccine.	26174690	J Transl Med	NA
2015-07-16	ebola	Infectious Disease Physician Assessment of Hospital Preparedness for Ebola Virus Disease.	26180836	Open Forum Infect Dis	NA
2015-07-16	ebola	Neurological Problem in Ebola: A Topic in Neurology.	26179840	Acta Neurol Taiwan	NA
2015-07-16	ebola	External Quality Assessment of Molecular Detection of Ebola Virus in China.	26177537	PLoS One	PLOS
2015-07-16	ebola	The West African Ebola outbreak: finishing the job, preparing for future.	26160255	Trans R Soc Trop Med Hyg	NA
2015-07-16	ebola	Viral evolution: Keeping a watchful eye on Ebola.	26145733	Nat Rev Microbiol	Springer Nature
2015-07-16	ebola	Structure of the L Protein of Vesicular Stomatitis Virus from Electron Cryomicroscopy.	26144317	Cell	NA
2015-07-16	ebola	In silico study of VP35 inhibitors: from computational alanine scanning to essential dynamics.	26118819	Mol Biosyst	NA
2015-07-16	ebola	Detection of links between Ebola nucleocapsid and virulence using disorder analysis.	26086270	Mol Biosyst	NA
2015-07-16	ebola	Viral apoptotic mimicry.	26052667	Nat Rev Microbiol	Springer Nature
2015-07-16	ebola	An approach for identification of unknown viruses using sequencing-by-hybridization.	25976068	J Med Virol	NA
2015-07-16	ebola	Non-coding regions of the Ebola virus genome contain indispensable phylogenetic and evolutionary information.	25951930	Sci China Life Sci	NA
2015-07-16	ebola	Pre-hospital transportation in Western countries for Ebola patients, comparison of guidelines.	25800581	Intensive Care Med	NA
2015-07-17	ebola	Using the Hepatitis C Virus RNA-Dependent RNA Polymerase as a Model to Understand Viral Polymerase Structure, Function and Dynamics.	26193306	Viruses	NA
2015-07-17	ebola	Molecular evidence of Ebola Reston virus infection in Philippine bats.	26184657	Virol J	NA
2015-07-18	ebola	Viral evolution: Keeping a watchful eye on Ebola.	26170129	Nat Rev Genet	Springer Nature
2015-07-18	ebola	Building back better: priorities for Ebola-affected countries.	26163835	Lancet Glob Health	Lancet
2015-07-20	ebola	Leishmania tarentolae: an alternative approach to the production of monoclonal antibodies to treat emerging viral infections.	26191408	Infect Dis Poverty	NA
2015-07-20	ebola	Predicting the extinction of Ebola spreading in Liberia due to mitigation strategies.	26190582	Sci Rep	Springer Nature
2015-07-21	ebola	Ebola virus disease - gaps in knowledge and practice among healthcare workers in Lagos, August 2014.	25943138	Trop Med Int Health	NA
2015-07-21	ebola	Prioritising Healthcare Workers for Ebola Treatment: Treating Those at Greatest Risk to Confer Greatest Benefit.	25655050	Dev World Bioeth	NA
2015-07-22	ebola	Ebola Paranoia in the Age of the Internet and Social Media.	26199930	N Am J Med Sci	NA
2015-07-22	ebola	Ebola: a dilemma for UK maternity services.	26197672	Midwives	NA
2015-07-22	ebola	Transmission Models of Historical Ebola Outbreaks.	26196358	Emerg Infect Dis	NA
2015-07-22	ebola	Estimates of Outbreak Risk from New Introductions of Ebola with Immediate and Delayed Transmission Control.	26196264	Emerg Infect Dis	NA
2015-07-23	ebola	Ebola at the National Institutes of Health: Perspectives From Critical Care Nurses.	26200735	AACN Adv Crit Care	NA
2015-07-24	ebola	Remoteness and maternal and child health service utilization in rural Liberia: A population-based survey.	26207180	J Glob Health	NA
2015-07-24	ebola	Providing nursing care to Ebola virus disease patients: China Ebola Treatment Unit experience.	26207177	J Glob Health	NA
2015-07-27	ebola	The ring vaccination trial: a novel cluster randomised controlled trial design to evaluate vaccine efficacy and effectiveness during outbreaks, with special reference to Ebola.	26215666	BMJ	BMJ
2015-07-27	ebola	Therapeutics for postexposure treatment of Ebola virus infection.	26213559	Future Virol	NA
2015-07-29	ebola	The Individualised versus the Public Health Approach to Treating Ebola.	26218630	PLoS Med	PLOS
2015-08-01	ebola	Three minimal sequences found in Ebola virus genomes and absent from human DNA.	25840045	Bioinformatics	NA
2015-08-02	ebola	Particle-to-PFU ratio of Ebola virus influences disease course and survival in cynomolgus macaques.	25903348	J Virol	NA
2015-08-03	ebola	Ebola: Working Toward Treatments and Vaccines.	26236141	P T	NA
2015-08-03	ebola	Ebola Protection for Dental Offices.	26234020	Tex Dent J	NA
2015-08-03	ebola	Using the Pillars of Infection Prevention to Build an Effective Program for Reducing the Transmission of Emerging and Reemerging Infections.	26231500	Curr Environ Health Rep	NA
2015-08-03	ebola	An overview of disease surveillance and notification system in Nigeria and the roles of clinicians in disease outbreak prevention and control.	26229222	Niger Med J	NA
2015-08-03	ebola	Help from above: outer space and the fight against Ebola.	26227751	Lancet Infect Dis	Lancet
2015-08-03	ebola	Aerosolized Ebola vaccine protects primates and elicits lung-resident T cell responses.	26168222	J Clin Invest	NA
2015-08-03	ebola	Ebola preparedness: a personal perspective.	26162919	J Hosp Infect	NA
2015-08-03	ebola	Viruses and the nuclear envelope.	26121672	Curr Opin Cell Biol	NA
2015-08-03	ebola	Ebola virus disease: What clinicians in the United States need to know.	26116335	Am J Infect Control	NA
2015-08-03	ebola	Cross-sectional study of Ebola virus disease preparedness among National Health Service hospital trusts in England.	26076808	J Hosp Infect	NA
2015-08-03	ebola	Finding small molecules for the 'next Ebola'.	25949804	F1000Res	F1000
2015-08-03	ebola	Long-term sequelae after Ebola virus disease in Bundibugyo, Uganda: a retrospective cohort study.	25910637	Lancet Infect Dis	Lancet
2015-08-03	ebola	Bolstering Components of the Immune Response Compromised by Prior Exposure to Adenovirus: Guided Formulation Development for a Nasal Ebola Vaccine.	25549696	Mol Pharm	NA
2015-08-03	ebola	A Single Dose Respiratory Recombinant Adenovirus-Based Vaccine Provides Long-Term Protection for Non-Human Primates from Lethal Ebola Infection.	25363619	Mol Pharm	NA
2015-08-04	ebola	Rapid Assessment of Ebola-Related Implications for Reproductive, Maternal, Newborn and Child Health Service Delivery and Utilization in Guinea.	26331094	PLoS Curr	PLOS
2015-08-04	ebola	Active Tracing and Monitoring of Contacts Associated With the First Cluster of Ebola in the United States.	26005809	Ann Intern Med	NA
2015-08-05	ebola	Assessing the contribution of interferon antagonism to the virulence of West African Ebola viruses.	26242723	Nat Commun	Springer Nature
2015-08-05	ebola	Transcriptional slippage in the positive-sense RNA virus family Potyviridae.	26113364	EMBO Rep	NA
2015-08-05	ebola	How Ebola impacts social dynamics in gorillas: a multistate modelling approach.	24995485	J Anim Ecol	NA
2015-08-06	ebola	Dynamical Analysis of an SEIT Epidemic Model with Application to Ebola Virus Transmission in Guinea.	26246849	Comput Math Methods Med	NA
2015-08-06	ebola	Ebola: Embed research in outbreak response.	26245565	Nature	Springer Nature
2015-08-06	ebola	Disease outbreak: Finish the fight against Ebola.	26245564	Nature	Springer Nature
2015-08-06	ebola	Distinct lineages of Ebola virus in Guinea during the 2014 West African epidemic.	26106863	Nature	Springer Nature
2015-08-06	ebola	Temporal and spatial analysis of the 2014-2015 Ebola virus outbreak in West Africa.	26083749	Nature	Springer Nature
2015-08-06	ebola	Genetic diversity and evolutionary dynamics of Ebola virus in Sierra Leone.	25970247	Nature	Springer Nature
2015-08-07	ebola	Laboratory response to the West African Ebola outbreak 2014-2015.	26263562	Wkly Epidemiol Rec	NA
2015-08-07	ebola	Responsible Use of Pop Culture and Communication in the Face of Ebola Virus.	26248052	PLoS Negl Trop Dis	PLOS
2015-08-07	ebola	Interdisciplinarity and Infectious Diseases: An Ebola Case Study.	26247831	PLoS Pathog	PLOS
2015-08-07	ebola	Ebola virus disease: societal challenges and new treatments.	26147380	J Intern Med	NA
2015-08-07	ebola	The crux and crust of ebolavirus: Analysis of genome sequences and glycoprotein gene.	26051281	Biochem Biophys Res Commun	NA
2015-08-07	ebola	When Potentially Lifesaving Drugs are Both Experimental and in Very Short Supply: A Clinician's Story from the Front Lines of the Battle Against Ebola.	26033025	Am J Trop Med Hyg	NA
2015-08-08	ebola	Public Health Intelligence: Learning From the Ebola Crisis.	26180978	Am J Public Health	NA
2015-08-08	ebola	Unintended Consequences of Screening for Ebola.	26180954	Am J Public Health	NA
2015-08-08	ebola	Improving attrition rates in Ebola virus drug discovery.	26125997	Expert Opin Drug Discov	NA
2015-08-08	ebola	In silico assessment of phosphorylation and O-β-GlcNAcylation sites in human NPC1 protein critical for Ebola virus entry.	26048414	Infect Genet Evol	NA
2015-08-10	ebola	YouTube as a Source of Information on Ebola Virus Disease.	26258077	N Am J Med Sci	NA
2015-08-10	ebola	Ebola in the context of conflict affected states and health systems: case studies of Northern Uganda and Sierra Leone.	26257823	Confl Health	NA
2015-08-10	ebola	Ebola disease: Infection prevention and control in hospital and community settings.	26257812	Iran J Nurs Midwifery Res	NA
2015-08-11	ebola	Ebola Virus: Another Challenge from the Deadly Viral Brigade.	26259318	J Assoc Physicians India	NA
2015-08-11	ebola	Codon-optimized filovirus DNA vaccines delivered by intramuscular electroporation protect cynomolgus macaques from lethal Ebola and Marburg virus challenges.	25996997	Hum Vaccin Immunother	NA
2015-08-12	ebola	[August 2015: the first encouraging results of the Ebola vaccine].	26449107	Rev Med Suisse	NA
2015-08-12	ebola	Ebola Virus Disease (The Killer Virus): Another Threat to Humans and Bioterrorism: Brief Review and Recent Updates.	26266139	J Clin Diagn Res	NA
2015-08-12	ebola	Safer Design - Composable EHRs and Mechanisms for Safety.	26262532	Stud Health Technol Inform	NA
2015-08-12	ebola	Design and development of an EMR for Ebola Treatment Centers in Sierra Leone using OpenMRS.	26262218	Stud Health Technol Inform	NA
2015-08-13	ebola	Clinical Sequencing Uncovers Origins and Evolution of Lassa Virus.	26276630	Cell	NA
2015-08-13	ebola	Post-Ebolavirus disease syndrome: What do we know?	26271212	Expert Rev Anti Infect Ther	NA
2015-08-13	ebola	Ebola preparedness priorities explained.	26268020	Health Estate	NA
2015-08-13	ebola	New Routes to Phylogeography: A Bayesian Structured Coalescent Approximation.	26267488	PLoS Genet	PLOS
2015-08-14	ebola	High-Throughput Minigenome System for Identifying Small-Molecule Inhibitors of Ebola Virus Replication.	26284260	ACS Infect Dis	NA
2015-08-14	ebola	Living Under the Constant Threat of Ebola: A Phenomenological Study of Survivors and Family Caregivers During an Ebola Outbreak.	26270268	J Nurs Res	NA
2015-08-14	ebola	The Ebola Virus: From Basic Research to a Global Health Crisis.	26270052	PLoS Pathog	PLOS
2015-08-14	ebola	EBOLA VACCINE. VSV-EBOV rapidly protects macaques against infection with the 2014/15 Ebola virus outbreak strain.	26249231	Science	Science
2015-08-15	ebola	Ethical concerns for anesthesiologists during an Ebola threat.	26070273	Can J Anaesth	NA
2015-08-15	ebola	Clinical Features of Patients With Ebola Virus Disease in Sierra Leone.	25995207	Clin Infect Dis	NA
2015-08-15	ebola	Critical Care Medicine and Infectious Diseases: An Emerging Combined Subspecialty in the United States.	25944345	Clin Infect Dis	NA
2015-08-17	ebola	ASM offers "enhanced precautions" for handling specimens from suspected Ebola, patients.	26281119	MLO Med Lab Obs	NA
2015-08-17	ebola	CDC updates Guidance for managing and testing possible Ebola clinical specimens.	26281103	MLO Med Lab Obs	NA
2015-08-17	ebola	Laboratory preparedness: Ebola and other emerging infectious diseases. Now that the immediate crisis has passed, what have hospitals in the United States learned?	26281101	MLO Med Lab Obs	NA
2015-08-17	ebola	Perspectives from the field: Ebola response in Sierra Leone.	26268297	Med J Aust	NA
2015-08-17	ebola	Ethical considerations in the management of Ebola virus disease.	26268293	Med J Aust	NA
2015-08-18	ebola	Ebola outbreak in West Africa: real-time estimation and multiple-wave prediction.	26280179	Math Biosci Eng	NA
2015-08-19	ebola	Ebola: Maintaining Safety with Knowledge.	26287050	Nephrol Nurs J	NA
2015-08-19	ebola	Ebola virus disease: review and implications for dentistry in Ireland.	26285566	J Ir Dent Assoc	NA
2015-08-20	ebola	Oral Application of T4 Phage Induces Weak Antibody Production in the Gut and in the Blood.	26308042	Viruses	NA
2015-08-20	ebola	[Ebola outbreak in Westafrica].	26289887	MMW Fortschr Med	NA
2015-08-20	ebola	Ebola Virus Disease: A Review of Its Past and Present.	26287303	Anesth Analg	NA
2015-08-20	ebola	Gastrointestinal and Hepatic Manifestations of Ebola Virus Infection.	25972150	Dig Dis Sci	NA
2015-08-20	ebola	Anesthetic Implications of Ebola Patient Management: A Review of the Literature and Policies.	25551317	Anesth Analg	NA
2015-08-21	ebola	STAT2 Knockout Syrian Hamsters Support Enhanced Replication and Pathogenicity of Human Adenovirus, Revealing an Important Role of Type I Interferon Response in Viral Control.	26291525	PLoS Pathog	PLOS
2015-08-21	ebola	Human and Murine IFIT1 Proteins Do Not Restrict Infection of Negative-Sense RNA Viruses of the Orthomyxoviridae, Bunyaviridae, and Filoviridae Families.	26157117	J Virol	NA
2015-08-21	ebola	Host Cell Plasma Membrane Phosphatidylserine Regulates the Assembly and Budding of Ebola Virus.	26136573	J Virol	NA
2015-08-24	ebola	HIV and Ebola virus: two jumped species but not two of a kind.	26372269	AIDS	NA
2015-08-24	ebola	Ebola a reality of modern Public Health; need for Surveillance, Preparedness and Response Training for Health Workers and other multidisciplinary teams: a case for Uganda.	26301008	Pan Afr Med J	NA
2015-08-24	ebola	Treatment of Ebola virus infections with inhibitors of TLR4.	26003830	Med Hypotheses	NA
2015-08-25	ebola	EBOLA VIRUS DISEASE.	26302646	JEMS	NA
2015-08-25	ebola	An exploration of the political economy dynamics shaping health worker incentives in three districts in Sierra Leone.	26248305	Soc Sci Med	NA
2015-08-25	ebola	Marburg virus inclusions: A virus-induced microcompartment and interface to multivesicular bodies and the late endosomal compartment.	26070789	Eur J Cell Biol	NA
2015-08-25	ebola	Emergency Department Processes for the Evaluation and Management of Persons Under Investigation for Ebola Virus Disease.	26003001	Ann Emerg Med	NA
2015-08-25	ebola	Transport and Management of Patients With Confirmed or Suspected Ebola Virus Disease.	26003000	Ann Emerg Med	NA
2015-08-25	ebola	Derivation and Internal Validation of the Ebola Prediction Score for Risk Stratification of Patients With Suspected Ebola Virus Disease.	25845607	Ann Emerg Med	NA
2015-08-26	ebola	Risk posed by the Ebola epidemic to the Pacific islands: findings of a recent World Health Organization assessment.	26306216	Western Pac Surveill Response J	NA
2015-08-26	ebola	Doctors' Knowledge of Viral Haemorrhagic Fevers.	26305080	Acute Med	NA
2015-08-27	ebola	An evaluation of psychological distress and social support of survivors and contacts of Ebola virus disease infection and their relatives in Lagos, Nigeria: a cross sectional study--2014.	26307047	BMC Public Health	NA
2015-08-27	ebola	Community Trust and the Ebola Endgame.	26222382	N Engl J Med	NEJM
2015-08-27	ebola	Ebola in the United States--Public Reactions and Implications.	26222381	N Engl J Med	NEJM
2015-08-28	ebola	The Ebola Spatial Care Path™: Accelerating point-of-care diagnosis, decision making, and community resilience in outbreaks.	26312494	Am J Disaster Med	NA
2015-08-28	ebola	Preclinical Studies Suggest Complex Nutraceutical Strategies May Have Potential for Preventing and Managing Sepsis.	26308761	Altern Ther Health Med	NA
2015-08-28	ebola	Immunology and evolvement of the adenovirus prime, MVA boost Ebola virus vaccine.	26247875	Curr Opin Immunol	NA
2015-08-28	ebola	Investigation of glycofullerene dynamics by NMR spectroscopy.	26186577	Org Biomol Chem	NA
2015-08-28	ebola	Ebolavirus comparative genomics.	26175035	FEMS Microbiol Rev	NA
2015-08-29	ebola	Efficacy and effectiveness of an rVSV-vectored vaccine expressing Ebola surface glycoprotein: interim results from the Guinea ring vaccination cluster-randomised trial.	26248676	Lancet	Lancet
2015-08-29	ebola	ReEBOV Antigen Rapid Test kit for point-of-care and laboratory-based testing for Ebola virus disease: a field validation study.	26119838	Lancet	Lancet
2015-08-31	ebola	YouTube videos as a source of medical information during the Ebola hemorrhagic fever epidemic.	26322263	Springerplus	NA
2015-08-31	ebola	Fighting Ebola with novel spore decontamination technologies for the military.	26322021	Front Microbiol	NA
2015-08-31	ebola	A Multi-Site Knowledge Attitude and Practice Survey of Ebola Virus Disease in Nigeria.	26317535	PLoS One	PLOS
2015-09-01	ebola	Diagnosis of Febrile Illnesses Other Than Ebola Virus Disease at an Ebola Treatment Unit in Sierra Leone.	25991466	Clin Infect Dis	NA
2015-09-01	ebola	Field Evaluation of Capillary Blood Samples as a Collection Specimen for the Rapid Diagnosis of Ebola Virus Infection During an Outbreak Emergency.	25991465	Clin Infect Dis	NA
2015-09-01	ebola	Ebola Virus Disease: Ethics and Emergency Medical Response Policy.	25855946	Chest	NA
2015-09-02	ebola	Ebola: Implications and Perspectives.	26330663	Trans Am Clin Climatol Assoc	NA
2015-09-02	ebola	We took up the fight against Ebola.	26329064	Nurs Stand	NA
2015-09-02	ebola	What You Need to Know About the Ebola Virus.	26328222	J Adv Pract Oncol	NA
2015-09-02	ebola	Social Vulnerability and Ebola Virus Disease in Rural Liberia.	26325519	PLoS One	PLOS
2015-09-02	ebola	Inhibition of Ebola and Marburg Virus Entry by G Protein-Coupled Receptor Antagonists.	26202243	J Virol	NA
2015-09-03	ebola	Local Health Departments Tweeting About Ebola: Characteristics and Messaging.	26334537	J Public Health Manag Pract	NA
2015-09-03	ebola	Association of clinical signs and symptoms of Ebola viral disease with case fatality: a systematic review and meta-analysis.	26333864	J Community Hosp Intern Med Perspect	NA
2015-09-03	ebola	Clinical features of patients isolated for suspected Ebola virus disease at Connaught Hospital, Freetown, Sierra Leone: a retrospective cohort study.	26213248	Lancet Infect Dis	Lancet
2015-09-03	ebola	Ebola Virus Disease: Rapid Diagnosis and Timely Case Reporting are Critical to the Early Response for Outbreak Control.	26175026	Am J Trop Med Hyg	NA
2015-09-03	ebola	Effect of the Ebola-virus-disease epidemic on malaria case management in Guinea, 2014: a cross-sectional survey of health facilities.	26116183	Lancet Infect Dis	Lancet
2015-09-03	ebola	Multinational Disease Surveillance Programs: Promoting Global Information Exchange for Infectious Diseases.	26033019	Am J Trop Med Hyg	NA
2015-09-04	ebola	Why infectious disease research needs community ecology.	26339035	Science	Science
2015-09-08	ebola	Persistence of Ebola Virus in Sterilized Wastewater.	26523283	Environ Sci Technol Lett	NA
2015-09-08	ebola	Modeling the transmission dynamics of Ebola virus disease in Liberia.	26347015	Sci Rep	Springer Nature
2015-09-08	ebola	A Synthetic Serine Protease Inhibitor, Nafamostat Mesilate, Is a Drug Potentially Applicable to the Treatment of Ebola Virus Disease.	26346967	Tohoku J Exp Med	NA
2015-09-08	ebola	Ebola: Practicing the Unknown in Sierra Leone.	26253637	J Emerg Nurs	NA
2015-09-09	ebola	Diarrhea Can Be an Important Clinical Presentation of 2014 Western Africa Ebola Virus Infection.	26351507	Iran J Pathol	NA
2015-09-09	ebola	The Future of the World Health Organization: Lessons Learned From Ebola.	26350927	Milbank Q	NA
2015-09-09	ebola	Infectious Risks of Traveling Abroad.	26350325	Microbiol Spectr	NA
2015-09-10	ebola	Impact of the Ebola epidemic on general and HIV care in Macenta, Forest Guinea, 2014.	26372393	AIDS	NA
2015-09-10	ebola	Facile Discovery of a Diverse Panel of Anti-Ebola Virus Antibodies by Immune Repertoire Mining.	26355042	Sci Rep	Springer Nature
2015-09-10	ebola	Development of a reverse genetics system to generate a recombinant Ebola virus Makona expressing a green fluorescent protein.	26122472	Virology	NA
2015-09-11	ebola	Screening of FDA-Approved Drugs for Treatment of Emerging Pathogens.	27617922	ACS Infect Dis	NA
2015-09-11	ebola	CDC Grand Rounds: Addressing Preparedness Challenges for Children in Public Health Emergencies.	26356838	MMWR Morb Mortal Wkly Rep	NA
2015-09-11	ebola	Ebola Virus Disease--Sierra Leone and Guinea, August 2015.	26355422	MMWR Morb Mortal Wkly Rep	NA
2015-09-11	ebola	Elimination of Ebola Virus Transmission in Liberia - September 3, 2015.	26355323	MMWR Morb Mortal Wkly Rep	NA
2015-09-11	ebola	Professionalism under fire: Conflict, war and epidemics.	26030379	Med Teach	NA
2015-09-12	ebola	Risk group characteristics and viral transmission clusters in South-East Asian patients infected with human immunodeficiency virus-1 (HIV-1) circulating recombinant form (CRF) 01_AE and subtype B.	26362956	Kaohsiung J Med Sci	NA
2015-09-14	ebola	Viral haemorrhagic fevers in South Africa.	26428973	S Afr Med J	NA
2015-09-14	ebola	Mobilizing a Statewide Network to Provide Ebola Education and Support.	26367104	Telemed J E Health	NA
2015-09-14	ebola	Ebola Virus Disease. Resources and Guidance from the CDC.	26364436	Insight	NA
2015-09-14	ebola	Ebola: Lessons Learned.	26364433	Insight	NA
2015-09-15	ebola	Ebola and blood transfusion: existing challenges and emerging opportunities.	26367717	Eur Rev Med Pharmacol Sci	NA
2015-09-15	ebola	The Response to Ebola--Looking Back and Looking Ahead: The 2015 Lasker-Bloomberg Public Service Award.	26348228	JAMA	JAMA
2015-09-15	ebola	The normative authority of the World Health Organization.	26100341	Public Health	NA
2015-09-15	ebola	Global health governance - the next political revolution.	26040216	Public Health	NA
2015-09-16	ebola	Remote Sensing of Vital Signs: A Wearable, Wireless "Band-Aid" Sensor With Personalized Analytics for Improved Ebola Patient Care and Worker Safety.	26374808	Glob Health Sci Pract	NA
2015-09-16	ebola	The Economics of Epidemic Diseases.	26372353	PLoS One	PLOS
2015-09-16	ebola	Adenovirus-vectored Ebola vaccines.	26289977	Expert Rev Vaccines	NA
2015-09-16	ebola	Epidemiological features and trends of Ebola virus disease in West Africa.	26216765	Int J Infect Dis	NA
2015-09-17	ebola	Povidone-iodine hand wash and hand rub products demonstrated excellent in vitro virucidal efficacy against Ebola virus and modified vaccinia virus Ankara, the new European test virus for enveloped viruses.	26381737	BMC Infect Dis	NA
2015-09-17	ebola	Buffer AVL Alone Does Not Inactivate Ebola Virus in a Representative Clinical Sample Type.	26179307	J Clin Microbiol	NA
2015-09-17	ebola	Ebola Knowledge and Attitudes Among Pediatric Providers Before the First Diagnosed Case in the United States.	26020407	Pediatr Infect Dis J	NA
2015-09-17	ebola	Ebola Virus Disease: Focus on Children.	25831417	Pediatr Infect Dis J	NA
2015-09-18	ebola	Clinical Inquiries Received by CDC Regarding Suspected Ebola Virus Disease in Children--United States, July 9, 2014-January 4, 2015.	26390343	MMWR Morb Mortal Wkly Rep	NA
2015-09-18	ebola	Deploying aptameric sensing technology for rapid pandemic monitoring.	26381238	Crit Rev Biotechnol	NA
2015-09-18	ebola	Coincident polio and Ebola crises expose similar fault lines in the current global health regime.	26380580	Confl Health	NA
2015-09-19	ebola	A No-Notice Drill of Hospital Preparedness in Responding to Ebola Virus Disease in Taiwan.	26381373	Health Secur	NA
2015-09-19	ebola	Analyzing Variability in Ebola-Related Controls Applied to Returned Travelers in the United States.	26348222	Health Secur	NA
2015-09-19	ebola	Addressing Therapeutic Options for Ebola Virus Infection in Current and Future Outbreaks.	26248374	Antimicrob Agents Chemother	NA
2015-09-19	ebola	U.S. Public Health Service Response to the 2014-2015 Ebola Epidemic in West Africa: A Nursing Perspective.	26207646	Public Health Nurs	NA
2015-09-21	ebola	Ebola preparedness: a rapid needs assessment of critical care in a tertiary hospital.	26389098	CMAJ Open	NA
2015-09-21	ebola	Plant-made pharmaceuticals: from 'Edible Vaccines' to Ebola therapeutics.	26345276	Plant Biotechnol J	NA
2015-09-21	ebola	Assessing the Potential Role of Pigs in the Epidemiology of Ebola Virus in Uganda.	26310206	Transbound Emerg Dis	NA
2015-09-21	ebola	The content of social media's shared images about Ebola: a retrospective study.	26285825	Public Health	NA
2015-09-23	ebola	French maritime procedures concerning the Ebola infection, experience of the French Tele-Medical Assistance Service (TMAS).	26394321	Int Marit Health	NA
2015-09-23	ebola	Molecular detection and point-of-care testing in Ebola virus disease and other threats: a new global public health framework to stop outbreaks.	26367243	Expert Rev Mol Diagn	NA
2015-09-23	ebola	Suppressor of Cytokine Signaling 3 Is an Inducible Host Factor That Regulates Virus Egress during Ebola Virus Infection.	26246577	J Virol	NA
2015-09-24	ebola	Molecular Signature of the Ebola Virus Associated with the Fishermen Community Outbreak in Aberdeen, Sierra Leone, in February 2015.	26404609	Genome Announc	NA
2015-09-24	ebola	Ebola virus disease control in West Africa: an ecological, one health approach.	26401200	Pan Afr Med J	NA
2015-09-24	ebola	Prognostic Analysis of Patients with Ebola Virus Disease.	26398207	PLoS Negl Trop Dis	PLOS
2015-09-24	ebola	Structural Analysis of Monomeric RNA-Dependent Polymerases: Evolutionary and Therapeutic Implications.	26397100	PLoS One	PLOS
2015-09-25	ebola	Optofluidic analysis system for amplification-free, direct detection of Ebola infection.	26404403	Sci Rep	Springer Nature
2015-09-25	ebola	Protecting healthcare personnel from acquiring Ebola virus disease.	26403694	Infect Control Hosp Epidemiol	NA
2015-09-25	ebola	Preparing an Academic Medical Center to Manage Patients Infected With Ebola: Experiences of a University Hospital.	26403515	Disaster Med Public Health Prep	NA
2015-09-25	ebola	Decreased Ebola Transmission after Rapid Response to Outbreaks in Remote Areas, Liberia, 2014.	26402477	Emerg Infect Dis	NA
2015-09-25	ebola	Delayed Disease Progression in Cynomolgus Macaques Infected with Ebola Virus Makona Strain.	26402165	Emerg Infect Dis	NA
2015-09-25	ebola	Utility of Oral Swab Sampling for Ebola Virus Detection in Guinea Pig Model.	26401603	Emerg Infect Dis	NA
2015-09-25	ebola	Rising to the Challenge: The Ebola Outbreak in Sierra Leone and How Insights Into One Nongovernmental Organization's Response Can Inform Future Core Competencies.	26330281	Disaster Med Public Health Prep	NA
2015-09-25	ebola	Baseline Evaluation With a Sweating Thermal Manikin of Personal Protective Ensembles Recommended for Use in West Africa.	26314211	Disaster Med Public Health Prep	NA
2015-09-25	ebola	Translating Professional Obligations to Care for Patients With Ebola Virus Disease Into Practice in Nonepidemic Settings.	25919348	Disaster Med Public Health Prep	NA
2015-09-25	ebola	The Role of Public Knowledge, Resources, and Innovation in Responding to the Ebola Outbreak.	25913044	Disaster Med Public Health Prep	NA
2015-09-25	ebola	A Personal Journal Account of the Monrovia Medical Unit in Liberia.	25881799	Disaster Med Public Health Prep	NA
2015-09-25	ebola	Clinical Decision Support in the Management of Patients With Suspected Ebola Infection.	25857515	Disaster Med Public Health Prep	NA
2015-09-25	ebola	Is There a Case for Quarantine? Perspectives from SARS to Ebola.	25797363	Disaster Med Public Health Prep	NA
2015-09-25	ebola	Virtual Reality Simulation Training for Ebola Deployment.	25782591	Disaster Med Public Health Prep	NA
2015-09-25	ebola	Need for Reinforced Strategies to Support Delivery of HIV Clinical Services During the Ebola Outbreak in Guinea, Liberia, and Sierra Leone.	25782527	Disaster Med Public Health Prep	NA
2015-09-25	ebola	Global Health Security Demands a Strong International Health Regulations Treaty and Leadership From a Highly Resourced World Health Organization.	25690046	Disaster Med Public Health Prep	NA
2015-09-26	ebola	Working on the front line.	26407385	Clin Med (Lond)	NA
2015-09-29	ebola	Filoviruses: One of These Things is (not) Like the Other.	26426036	Viruses	NA
2015-09-29	ebola	Rapid metagenomic identification of viral pathogens in clinical samples by real-time nanopore sequencing analysis.	26416663	Genome Med	NA
2015-09-29	ebola	Emergence of Ebola Virus Escape Variants in Infected Nonhuman Primates Treated with the MB-003 Antibody Cocktail.	26365189	Cell Rep	NA
2015-09-29	ebola	[Development of new vaccines].	26341041	Enferm Infecc Microbiol Clin	NA
2015-09-29	ebola	Profiling the host response to malaria vaccination and malaria challenge.	26256528	Vaccine	NA
2015-09-29	ebola	[Child and Ebola disease. A day of study and discussion, Dakar, October 1st 2014].	26038986	Med Sante Trop	NA
2015-09-30	ebola	Lessons from Ebola: Improving infectious disease surveillance to inform outbreak management.	26424572	Sci Transl Med	Science
2015-09-30	ebola	Advancing One Health Policy and Implementation Through the Concept of One Medicine One Science.	26421234	Glob Adv Health Med	NA
2015-10-01	ebola	Ebola and HIV: managing febrile times.	26424117	Lancet HIV	Lancet
2015-10-01	ebola	Human Polyclonal Antibodies Produced through DNA Vaccination of Transchromosomal Cattle Provide Mice with Post-Exposure Protection against Lethal Zaire and Sudan Ebolaviruses.	26422247	PLoS One	PLOS
2015-10-01	ebola	Characterization of a Novel Neutralizing Monoclonal Antibody Against Ebola Virus GP.	26232760	J Infect Dis	NA
2015-10-01	ebola	Development of Prototype Filovirus Recombinant Antigen Immunoassays.	26232440	J Infect Dis	NA
2015-10-01	ebola	Ebola Virus Diagnostics: The US Centers for Disease Control and Prevention Laboratory in Sierra Leone, August 2014 to March 2015.	26232439	J Infect Dis	NA
2015-10-01	ebola	Experimental Respiratory Infection of Marmosets (Callithrix jacchus) With Ebola Virus Kikwit.	26209682	J Infect Dis	NA
2015-10-01	ebola	Loss of Interleukin 1 Receptor Antagonist Enhances Susceptibility to Ebola Virus Infection.	26209680	J Infect Dis	NA
2015-10-01	ebola	Novel Small Molecule Entry Inhibitors of Ebola Virus.	26206510	J Infect Dis	NA
2015-10-01	ebola	Ebola Virus: Sensationalism, Science, and Human Rights.	26203057	J Infect Dis	NA
2015-10-01	ebola	Importin-α7 Is Involved in the Formation of Ebola Virus Inclusion Bodies but Is Not Essential for Pathogenicity in Mice.	26185094	J Infect Dis	NA
2015-10-01	ebola	Detecting themes of public concern: a text mining analysis of the Centers for Disease Control and Prevention's Ebola live Twitter chat.	26138998	Am J Infect Control	NA
2015-10-01	ebola	RNA Editing of the GP Gene of Ebola Virus is an Important Pathogenicity Factor.	26138826	J Infect Dis	NA
2015-10-01	ebola	Time From Infection to Disease and Infectiousness for Ebola Virus Disease, a Systematic Review.	26129757	Clin Infect Dis	NA
2015-10-01	ebola	Vaccination With a Highly Attenuated Recombinant Vesicular Stomatitis Virus Vector Protects Against Challenge With a Lethal Dose of Ebola Virus.	26109675	J Infect Dis	NA
2015-10-01	ebola	Shedding of Ebola Virus Surface Glycoprotein Is a Mechanism of Self-regulation of Cellular Cytotoxicity and Has a Direct Effect on Virus Infectivity.	26092855	J Infect Dis	NA
2015-10-01	ebola	Preclinical Development of Inactivated Rabies Virus-Based Polyvalent Vaccine Against Rabies and Filoviruses.	26063224	J Infect Dis	NA
2015-10-01	ebola	Considerations in the Use of Nonhuman Primate Models of Ebola Virus and Marburg Virus Infection.	26063223	J Infect Dis	NA
2015-10-01	ebola	Study of Ebola Virus Disease Survivors in Guinea.	26060289	Clin Infect Dis	NA
2015-10-01	ebola	The Role of Conserved N-Linked Glycans on Ebola Virus Glycoprotein 2.	26038399	J Infect Dis	NA
2015-10-01	ebola	Optimization of Prime-Boost Vaccination Strategies Against Mouse-Adapted Ebolavirus in a Short-Term Protection Study.	26038398	J Infect Dis	NA
2015-10-01	ebola	Modeling the Disease Course of Zaire ebolavirus Infection in the Outbred Guinea Pig.	26038397	J Infect Dis	NA
2015-10-01	ebola	Transport of Ebolavirus Nucleocapsids Is Dependent on Actin Polymerization: Live-Cell Imaging Analysis of Ebolavirus-Infected Cells.	26038396	J Infect Dis	NA
2015-10-01	ebola	Interferon-Induced Transmembrane Protein-Mediated Inhibition of Host Cell Entry of Ebolaviruses.	26034199	J Infect Dis	NA
2015-10-01	ebola	Characterization of a Bivalent Vaccine Capable of Inducing Protection Against Both Ebola and Cross-clade H5N1 Influenza in Mice.	26022441	J Infect Dis	NA
2015-10-01	ebola	Development and Characterization of Broadly Cross-reactive Monoclonal Antibodies Against All Known Ebolavirus Species.	25999057	J Infect Dis	NA
2015-10-01	ebola	Soluble Glycoprotein Is Not Required for Ebola Virus Virulence in Guinea Pigs.	25957965	J Infect Dis	NA
2015-10-01	ebola	A Single-Vector, Single-Injection Trivalent Filovirus Vaccine: Proof of Concept Study in Outbred Guinea Pigs.	25957964	J Infect Dis	NA
2015-10-01	ebola	Adenovirus-Vectored Vaccine Provides Postexposure Protection to Ebola Virus-Infected Nonhuman Primates.	25957963	J Infect Dis	NA
2015-10-01	ebola	State-of-the-Art Workshops on Medical Countermeasures Potentially Available for Human Use Following Accidental Exposures to Ebola Virus.	25957962	J Infect Dis	NA
2015-10-01	ebola	High-resolution Crystal Structure of Dimeric VP40 From Sudan ebolavirus.	25957961	J Infect Dis	NA
2015-10-01	ebola	Natural Immunity to Ebola Virus in the Syrian Hamster Requires Antibody Responses.	25948862	J Infect Dis	NA
2015-10-01	ebola	Interferon α/β Receptor-Deficient Mice as a Model for Ebola Virus Disease.	25943199	J Infect Dis	NA
2015-10-01	ebola	Relationship Between Ebola Virus Real-Time Quantitative Polymerase Chain Reaction-Based Threshold Cycle Value and Virus Isolation From Human Plasma.	25941333	J Infect Dis	NA
2015-10-01	ebola	Entry of Ebola Virus is an Asynchronous Process.	25941332	J Infect Dis	NA
2015-10-01	ebola	A Luciferase Reporter Gene Assay to Measure Ebola Virus Viral Protein 35-Associated Inhibition of Double-Stranded RNA-Stimulated, Retinoic Acid-Inducible Gene 1-Mediated Induction of Interferon β.	25926684	J Infect Dis	NA
2015-10-01	ebola	Genetic Changes at the Glycoprotein Editing Site Associated With Serial Passage of Sudan Virus.	25920319	J Infect Dis	NA
2015-10-01	ebola	Characterization of Immune Responses Induced by Ebola Virus Glycoprotein (GP) and Truncated GP Isoform DNA Vaccines and Protection Against Lethal Ebola Virus Challenge in Mice.	25877553	J Infect Dis	NA
2015-10-01	ebola	Analysis of Ebola Virus Entry Into Macrophages.	25877552	J Infect Dis	NA
2015-10-01	ebola	Comparative Analysis of Host Cell Entry of Ebola Virus From Sierra Leone, 2014, and Zaire, 1976.	25840443	J Infect Dis	NA
2015-10-01	ebola	Ebola Virus GP Gene Polyadenylation Versus RNA Editing.	25838269	J Infect Dis	NA
2015-10-01	ebola	Ebola Virus Glycoprotein Promotes Enhanced Viral Egress by Preventing Ebola VP40 From Associating With the Host Restriction Factor BST2/Tetherin.	25821226	J Infect Dis	NA
2015-10-01	ebola	An Improved Reverse Genetics System to Overcome Cell-Type-Dependent Ebola Virus Genome Plasticity.	25810440	J Infect Dis	NA
2015-10-01	ebola	Structural and Functional Studies on the Marburg Virus GP2 Fusion Loop.	25786917	J Infect Dis	NA
2015-10-01	ebola	Seroepidemiological Prevalence of Multiple Species of Filoviruses in Fruit Bats (Eidolon helvum) Migrating in Africa.	25786916	J Infect Dis	NA
2015-10-01	ebola	ALIX Rescues Budding of a Double PTAP/PPEY L-Domain Deletion Mutant of Ebola VP40: A Role for ALIX in Ebola Virus Egress.	25786915	J Infect Dis	NA
2015-10-01	ebola	A Kunjin Replicon Virus-like Particle Vaccine Provides Protection Against Ebola Virus Infection in Nonhuman Primates.	25732811	J Infect Dis	NA
2015-10-01	ebola	International Congress on Targeting Ebola: 28-29 May 2015, Pasteur Institute, Paris.	27482426	J Virus Erad	NA
2015-10-02	ebola	Tackling emerging infections: clinical and public health lessons from the West African Ebola virus disease outbreak, 2014-2015.	26430185	Clin Med (Lond)	NA
2015-10-02	ebola	US Nurses' Perceptions Regarding Caring for Suspected, Probable, and Confirmed Ebola Virus Disease Patients, Part 1: A Quantitative Analysis.	26425971	J Nurs Adm	NA
2015-10-02	ebola	Addressing the Complications of Ebola and Other Viral Hemorrhagic Fever Infections: Using Insights from Bacterial and Fungal Sepsis.	26425845	PLoS Pathog	PLOS
2015-10-02	ebola	Ebola Virus Disease in Health Care Workers--Guinea, 2014.	26421761	MMWR Morb Mortal Wkly Rep	NA
2015-10-03	ebola	Mechanism of Binding to Ebola Virus Glycoprotein by the ZMapp, ZMAb, and MB-003 Cocktail Antibodies.	26311869	J Virol	NA
2015-10-05	ebola	While Ebola has faded from the headlines, cost of preparedness still weighs on hospitals.	26642583	Mod Healthc	NA
2015-10-05	ebola	Influence of social experiences in shaping perceptions of the Ebola virus among African residents of Hong Kong during the 2014 outbreak: a qualitative study.	26437961	Int J Equity Health	NA
2015-10-05	ebola	Lessons learnt from the management of a case of Lassa fever and follow-up of nosocomial primary contacts in Nigeria during Ebola virus disease outbreak in West Africa.	26171669	Trop Med Int Health	NA
2015-10-05	ebola	Immunological features underlying viral hemorrhagic fevers.	26163194	Curr Opin Immunol	NA
2015-10-06	ebola	In silico prediction of Ebola Zaire GP(1,2) immuno-dominant epitopes for the Balb/c mouse.	26445317	BMC Immunol	NA
2015-10-07	ebola	Radiographic imaging in Ebola Virus Disease: protocol to acquire chest radiographs.	25903713	Eur Radiol	NA
2015-10-09	ebola	First rapid test for Ebola.	26451438	Aust Nurs Midwifery J	NA
2015-10-09	ebola	Model Selection and Evaluation Based on Emerging Infectious Disease Data Sets including A/H1N1 and Ebola.	26451161	Comput Math Methods Med	NA
2015-10-09	ebola	Promoting public health legal preparedness for emergencies: review of current trends and their relevance in light of the Ebola crisis.	26449204	Glob Health Action	NA
2015-10-09	ebola	Establishment of an Ebola Treatment Unit and Laboratory - Bombali District, Sierra Leone, July 2014-January 2015.	26447483	MMWR Morb Mortal Wkly Rep	NA
2015-10-09	ebola	Ebola and the eye.	26204253	JAMA Ophthalmol	JAMA
2015-10-09	ebola	Development of Small-Molecule Antivirals for Ebola.	26172225	Med Res Rev	NA
2015-10-10	ebola	Tackling Ebola in Africa: a warning to the world.	26451940	Emerg Nurse	NA
2015-10-10	ebola	Effectiveness of Personal Protective Equipment for Healthcare Workers Caring for Patients with Filovirus Disease: A Rapid Review.	26451847	PLoS One	PLOS
2015-10-12	ebola	A case series study on the effect of Ebola on facility-based deliveries in rural Liberia.	26459295	BMC Pregnancy Childbirth	NA
2015-10-12	ebola	The Large Scale Machine Learning in an Artificial Society: Prediction of the Ebola Outbreak in Beijing.	26457078	Comput Intell Neurosci	NA
2015-10-12	ebola	In Silico Study of Plant Polyphenols' Interactions with VP24-Ebola Virus Membrane-associated Protein.	26454589	Acta Chim Slov	NA
2015-10-13	ebola	Epidemiology of Ebola virus disease transmission among health care workers in Sierra Leone, May to December 2014: a retrospective descriptive study.	26464285	BMC Infect Dis	NA
2015-10-13	ebola	The use of convalescent plasma to treat emerging infectious diseases: focus on Ebola virus disease.	26457963	Curr Opin Hematol	NA
2015-10-13	ebola	Global biogeography of human infectious diseases.	26417098	Proc Natl Acad Sci U S A	NA
2015-10-14	ebola	MERS, SARS, and Ebola: The Role of Super-Spreaders in Infectious Disease.	26468744	Cell Host Microbe	NA
2015-10-14	ebola	Pan-ebolavirus and Pan-filovirus Mouse Monoclonal Antibodies: Protection against Ebola and Sudan Viruses.	26468533	J Virol	NA
2015-10-14	ebola	Macaque Monoclonal Antibodies Targeting Novel Conserved Epitopes within Filovirus Glycoprotein.	26468532	J Virol	NA
2015-10-14	ebola	Ebola RNA Persistence in Semen of Ebola Virus Disease Survivors - Preliminary Report.	26465681	N Engl J Med	NEJM
2015-10-14	ebola	A nurse's obligations to patients with Ebola.	26460839	Nursing	NA
2015-10-14	ebola	Providing Logistics Support to CDC-Deployed Staff for the Ebola Response in Liberia, Guinea, and Sierra Leone.	26386256	Health Promot Pract	NA
2015-10-14	ebola	The effect of dose on the safety and immunogenicity of the VSV Ebola candidate vaccine: a randomised double-blind, placebo-controlled phase 1/2 trial.	26248510	Lancet Infect Dis	Lancet
2015-10-15	ebola	Ebola, fragile health systems and tuberculosis care: a call for pre-emptive action and operational research.	26467577	Int J Tuberc Lung Dis	NA
2015-10-16	ebola	State and Territorial Ebola Screening, Monitoring, and Movement Policy Statements - United States, August 31, 2015.	26468902	MMWR Morb Mortal Wkly Rep	NA
2015-10-16	ebola	Filovirus pathogenesis and immune evasion: insights from Ebola virus and Marburg virus.	26439085	Nat Rev Microbiol	Springer Nature
2015-10-17	ebola	Management of Microbiological Samples in a Confirmed Case of Ebola Virus Disease: Constraints and Limitations.	26109444	J Clin Microbiol	NA
2015-10-20	ebola	Ebola epidemic exposes the pathology of the global economic and political system.	26391140	Int J Health Serv	NA
2015-10-20	ebola	DNA-Directed Antibody Immobilization for Enhanced Detection of Single Viral Pathogens.	26378807	Anal Chem	NA
2015-10-21	ebola	Development and Characterization of a Guinea Pig-Adapted Sudan Virus.	26491156	J Virol	NA
2015-10-21	ebola	Legacy of Ebola outbreak: Potential risk of measles outbreak in Guinea, Sierra Leone and Liberia.	26487883	J Res Med Sci	NA
2015-10-21	ebola	TRAINING PROGRAM FOR NURSING STAFF REGARDING VIRAL HEMORRHAGIC FEVERS IN A MILITARY HOSPITAL.	26485844	J Egypt Soc Parasitol	NA
2015-10-21	ebola	Ebola Virus Outbreak Investigation, Sierra Leone, September 28-November 11, 2014.	26485317	Emerg Infect Dis	NA
2015-10-21	ebola	Ebola in West Africa--CDC's Role in Epidemic Detection, Control, and Prevention.	26484940	Emerg Infect Dis	NA
2015-10-21	ebola	Evaluating Subcriticality during the Ebola Epidemic in West Africa.	26484544	PLoS One	PLOS
2015-10-21	ebola	Ebola virus vaccine: benefit and risks of adenovirus-based vectors.	26325242	Expert Rev Vaccines	NA
2015-10-21	ebola	In vitro assembly of a viral envelope.	26299568	Soft Matter	NA
2015-10-22	ebola	Antibody Derived Peptides for Detection of Ebola Virus Glycoprotein.	26489048	PLoS One	PLOS
2015-10-22	ebola	Workplace Safety Concerns among Co-workers of Responder Returning from Ebola-Affected Country.	26488494	Emerg Infect Dis	NA
2015-10-22	ebola	Contact Tracing Activities during the Ebola Virus Disease Epidemic in Kindia and Faranah, Guinea, 2014.	26488116	Emerg Infect Dis	NA
2015-10-22	ebola	Fc receptors and their influence on efficacy of therapeutic antibodies for treatment of viral diseases.	26466016	Expert Rev Anti Infect Ther	NA
2015-10-23	ebola	The Role of Cytokines and Chemokines in Filovirus Infection.	26512687	Viruses	NA
2015-10-23	ebola	Antimicrobial potential of 27 plants consumed by chimpanzees (Pan troglodytes verus Blumenbach) in Ivory Coast.	26498034	BMC Complement Altern Med	NA
2015-10-23	ebola	An update on the Ebola virus disease.	26492740	J Med Assoc Ga	NA
2015-10-23	ebola	Nurses' Perceptions on Ebola Care in the United States, Part 2: A Qualitative Analysis.	26465225	J Nurs Adm	NA
2015-10-23	ebola	Lloviu virus VP24 and VP35 proteins function as innate immune antagonists in human and bat cells.	26255028	Virology	NA
2015-10-26	ebola	Requirements within the Ebola Viral Glycoprotein for Tetherin Antagonism.	26516900	Viruses	NA
2015-10-27	ebola	The 2014 Dallas, Texas, Ebola Incident: Global Implications to All-Hazards Preparedness and Health Care Worker Protection.	26502563	J Environ Health	NA
2015-10-27	ebola	Prevalence and Current Approaches of Ebola Virus Disease in ASEAN Countries.	26500929	J Clin Diagn Res	NA
2015-10-27	ebola	Ethical challenges of containing Ebola: the Nigerian experience.	26091816	J Med Ethics	BMJ
2015-10-28	ebola	Ebola virus entry into host cells: identifying therapeutic strategies.	26509109	Curr Clin Microbiol Rep	NA
2015-10-29	ebola	Ebola Hemorrhagic Fever as a Public Health Emergency of International Concern; a Review Article.	26512362	Emerg (Tehran)	NA
2015-10-29	ebola	Interpretation of Negative Molecular Test Results in Patients With Suspected or Confirmed Ebola Virus Disease: Report of Two Cases.	26512358	Open Forum Infect Dis	NA
2015-10-29	ebola	Heme Oxygenase-1 Suppresses Bovine Viral Diarrhoea Virus Replication in vitro.	26510767	Sci Rep	Springer Nature
2015-10-29	ebola	Indirect costs associated with deaths from the Ebola virus disease in West Africa.	26510633	Infect Dis Poverty	NA
2015-10-30	ebola	Modeling the effect of comprehensive interventions on Ebola virus transmission.	26515898	Sci Rep	Springer Nature
2015-10-30	ebola	Calcium Regulation of Hemorrhagic Fever Virus Budding: Mechanistic Implications for Host-Oriented Therapeutic Intervention.	26513362	PLoS Pathog	PLOS
2015-10-30	ebola	Effectively Communicating the Uncertainties Surrounding Ebola Virus Transmission.	26512988	PLoS Pathog	PLOS
2015-10-30	ebola	Use of an ultraviolet tracer in simulation training for the clinical management of Ebola virus disease.	26319591	J Hosp Infect	NA
2015-10-30	ebola	Cytokines as biomarkers of Crimean-Congo hemorrhagic fever.	26118413	J Med Virol	NA
2015-10-31	ebola	The imperative to develop a human vaccine for the Hendra virus in Australia.	26519254	Infect Ecol Epidemiol	NA
2015-10-31	ebola	Uveitis and glaucoma: new insights in the pathogenesis and treatment.	26518082	Prog Brain Res	NA
2015-10-31	ebola	Religion and Ebola: learning from experience.	26159395	Lancet	Lancet
2015-11-01	ebola	Personal Protective Equipment: Protecting Health Care Providers in an Ebola Outbreak.	26452427	Clin Ther	NA
2015-11-02	zika	Potential of selected Senegalese Aedes spp. mosquitoes (Diptera: Culicidae) to transmit Zika virus.	26527535	BMC Infect Dis	NA
2015-11-02	ebola	Putting the Law Into Practice: A Comparison of Isolation and Quarantine As Tools to Control Tuberculosis and Ebola.	26523801	J Public Health Manag Pract	NA
2015-11-02	ebola	Vertical interventions and system effects; have we learned anything from past experiences?	26523197	Pan Afr Med J	NA
2015-11-02	ebola	Is there a way out for the 2014 Ebola outbreak in Western Africa?	26522290	Asian Pac J Trop Med	NA
2015-11-02	ebola	Ebola vaccine and corporate responsibility.	26517246	R I Med J (2013)	NA
2015-11-02	ebola	Identify, isolate, inform: Background and considerations for Ebola virus disease preparedness in U.S. ambulatory care settings.	26277570	Am J Infect Control	NA
2015-11-02	ebola	In Search of Global Health Justice: A Need to Reinvigorate Institutions and Make International Law.	26113422	Health Care Anal	NA
2015-11-02	ebola	Against the clock towards new Ebola virus therapies.	26057711	Virus Res	NA
2015-11-03	ebola	The communication aspects of the Ebola virus disease outbreak in Western Africa--do we need to counter one, two, or many epidemics?	26526888	Croat Med J	NA
2015-11-03	ebola	Academic Institutions' Critical Guidelines for Health Care Workers Who Deploy to West Africa for the Ebola Response and Future Crises.	26271314	Disaster Med Public Health Prep	NA
2015-11-03	ebola	Bodies don't sleep, neither do babies: experiences at the only maternity hospital isolation unit in Sierra Leone during the 2014 Ebola epidemic.	26220114	Am J Obstet Gynecol	NA
2015-11-03	ebola	Coverage of the Ebola Virus Disease Epidemic on YouTube.	26088275	Disaster Med Public Health Prep	NA
2015-11-04	ebola	Ethics for pandemics beyond influenza: Ebola, drug-resistant tuberculosis, and anticipating future ethical challenges in pandemic preparedness and response.	26507138	Monash Bioeth Rev	NA
2015-11-04	ebola	'There was no good choice': An ethics case study from the Ebola response.	26338281	Nurs Ethics	NA
2015-11-04	ebola	Post-exposure prophylaxis against Ebola virus disease with experimental antiviral agents: a case-series of health-care workers.	26321189	Lancet Infect Dis	Lancet
2015-11-04	ebola	Clinical presentation, biochemical, and haematological parameters and their association with outcome in patients with Ebola virus disease: an observational cohort study.	26271406	Lancet Infect Dis	Lancet
2015-11-04	ebola	Ebola: missed opportunities for Europe-Africa research.	26231479	Lancet Infect Dis	Lancet
2015-11-04	ebola	Cell substrates for the production of viral vaccines.	26187258	Vaccine	NA
2015-11-05	ebola	A model of the Ebola epidemics in West Africa incorporating age of infection.	26536076	J Biol Dyn	NA
2015-11-05	ebola	Diagnostic performances of clinical laboratory tests using Triton X-100 to reduce the biohazard associated with routine testing of Ebola virus-infected patients.	26053010	Clin Chem Lab Med	NA
2015-11-05	ebola	The Laboratory Medicine and the care of patients infected by the Ebola virus. Experience in a reference hospital of Madrid, Spain.	26053009	Clin Chem Lab Med	NA
2015-11-06	zika	Zika virus outbreaks in the Americas.	26552108	Wkly Epidemiol Rec	NA
2015-11-06	ebola	Transmission network of the 2014-2015 Ebola epidemic in Sierra Leone.	26559683	J R Soc Interface	NA
2015-11-06	ebola	Infectious Risks of Air Travel.	26542037	Microbiol Spectr	NA
2015-11-06	ebola	[Africa: security after Ebola].	26541021	Perspect Infirm	NA
2015-11-06	ebola	Genotypic anomaly in Ebola virus strains circulating in Magazine Wharf area, Freetown, Sierra Leone, 2015.	26539753	Euro Surveill	NA
2015-11-06	ebola	Ebola virus screening during pregnancy in West Africa: unintended consequences.	26098697	J Perinat Med	NA
2015-11-07	ebola	Mental health in emergency response: lessons from Ebola.	26544738	Lancet Psychiatry	Lancet
2015-11-07	ebola	Likely effect of the 2014 Ebola epidemic on HIV care in Liberia.	26544705	AIDS	NA
2015-11-07	ebola	Modeling contact tracing in outbreaks with application to Ebola.	26297316	J Theor Biol	NA
2015-11-09	ebola	Poor planning, communication lead to missteps in care of Ebola patient.	26550674	ED Manag	NA
2015-11-09	ebola	New targets for controlling Ebola virus disease.	26550528	Natl Sci Rev	NA
2015-11-09	ebola	Ebola virus dynamics in mice treated with favipiravir.	26343011	Antiviral Res	NA
2015-11-10	ebola	When free healthcare is not free. Corruption and mistrust in Sierra Leone's primary healthcare system immediately prior to the Ebola outbreak.	25908714	Int Health	NA
2015-11-11	ebola	Ocular Manifestations of Ebola Virus Disease: An Ophthalmologist's Guide to Prevent Infection and Panic.	26557674	Biomed Res Int	NA
2015-11-11	ebola	The Current Mental Health Status of Ebola Survivors in Western Africa.	26557543	J Clin Diagn Res	NA
2015-11-11	ebola	WMA Resolution on Ebola Viral Disease: Adopted by the 65th WMA General Assembly, Durban, South Africa, October 2014.	26557445	Japan Med Assoc J	NA
2015-11-11	ebola	WMA Resolution on Unproven Therapy and the Ebola Virus: Adopted by the 65th WMA General Assembly, Durban, South Africa, October 2014.	26557444	Japan Med Assoc J	NA
2015-11-11	ebola	Preparedness for Ebola Virus Disease.	26557443	Japan Med Assoc J	NA
2015-11-11	ebola	Dealing with Ebola virus disease in Spain: epidemiological inquiries received by the Department of Public Health Alerts, April to December 2014.	26554574	Euro Surveill	NA
2015-11-12	ebola	Introduction of Mobile Health Tools to Support Ebola Surveillance and Contact Tracing in Guinea.	26681710	Glob Health Sci Pract	NA
2015-11-12	ebola	Temporal Course of 2014 Ebola Virus Disease (EVD) Outbreak in West Africa Elucidated through Morbidity and Mortality Data: A Tale of Three Countries.	26559945	PLoS One	PLOS
2015-11-12	ebola	Public health challenges and legacies of Japan's response to the Ebola virus disease outbreak in West Africa 2014 to 2015.	26559148	Euro Surveill	NA
2015-11-12	ebola	Mobile diagnostics in outbreak response, not only for Ebola: a blueprint for a modular and robust field laboratory.	26559006	Euro Surveill	NA
2015-11-12	ebola	Preparing for imported Ebola cases in Israel, 2014 to 2015.	26558845	Euro Surveill	NA
2015-11-12	ebola	Retracted: Ebola virus: an introduction and its pathology.	26558534	Rev Med Virol	NA
2015-11-13	ebola	Ebola revisited: ANA, CDC address ongoing efforts.	26563049	Am Nurse	NA
2015-11-13	ebola	Lessons learned from the 2014 Ebola epidemic.	26563048	Am Nurse	NA
2015-11-13	ebola	Analytical Performance Characteristics of the Cepheid GeneXpert Ebola Assay for the Detection of Ebola Virus.	26562786	PLoS One	PLOS
2015-11-13	ebola	Ebolavirus Evolution: Past and Present.	26562671	PLoS Pathog	PLOS
2015-11-13	ebola	Interferon-γ Inhibits Ebola Virus Infection.	26562011	PLoS Pathog	PLOS
2015-11-14	ebola	Computational elucidation of potential antigenic CTL epitopes in Ebola virus.	26462623	Infect Genet Evol	NA
2015-11-14	ebola	Be-CoDiS: A Mathematical Model to Predict the Risk of Human Diseases Spread Between Countries--Validation and Application to the 2014-2015 Ebola Virus Disease Epidemic.	26449916	Bull Math Biol	NA
2015-11-14	ebola	Evaluation of Ebola spreading in West Africa and decision of optimal medicine delivery strategies based on mathematical models.	26343852	Infect Genet Evol	NA
2015-11-15	ebola	Chicago Ebola Response Network (CERN): A Citywide Cross-hospital Collaborative for Infectious Disease Preparedness.	26123936	Clin Infect Dis	NA
2015-11-16	ebola	Perceptions and plans for prevention of Ebola: results from a national survey.	26572610	BMC Public Health	NA
2015-11-17	ebola	Measuring the impact of Ebola control measures in Sierra Leone.	26460023	Proc Natl Acad Sci U S A	NA
2015-11-20	ebola	Epidemiological profile of the Ebola virus disease outbreak in Nigeria, July-September 2014.	26587177	Pan Afr Med J	NA
2015-11-20	ebola	Identify-Isolate-Inform: A Modified Tool for Initial Detection and Management of Middle East Respiratory Syndrome Patients in the Emergency Department.	26587081	West J Emerg Med	NA
2015-11-20	ebola	Knowledge, Attitude, and Practice of Health Workers in a Tertiary Hospital in Ile-Ife, Nigeria, towards Ebola Viral Disease.	26576160	J Trop Med	NA
2015-11-20	ebola	Immunotherapy for Infectious Diseases: Past, Present, and Future.	26575462	Immunol Invest	NA
2015-11-20	ebola	Ebola Response: Modeling the Risk of Heat Stress from Personal Protective Clothing.	26575389	PLoS One	PLOS
2015-11-20	ebola	Ebolavirus Vaccines: Progress in the Fight Against Ebola Virus Disease.	26535889	Cell Physiol Biochem	NA
2015-11-21	ebola	Ebola Virus Disease.	26590092	Workplace Health Saf	NA
2015-11-22	ebola	Ebola: Personal view from the field--Sierra Leone.	26792153	S Afr Med J	NA
2015-11-22	ebola	Ebola: Experiences from the field--Liberia.	26792152	S Afr Med J	NA
2015-11-24	ebola	Virion-associated phosphatidylethanolamine promotes TIM1-mediated infection by Ebola, dengue, and West Nile viruses.	26575624	Proc Natl Acad Sci U S A	NA
2015-11-24	ebola	Curious (Old and New) Antiviral Nucleoside Analogues with Intriguing Therapeutic Potential.	26112146	Curr Med Chem	NA
2015-11-25	zika	Dengue and other flavivirus infections.	26601449	Rev Sci Tech	NA
2015-11-25	ebola	Repurposed therapeutic agents targeting the Ebola virus: a protocol for a systematic review.	26607658	Syst Rev	NA
2015-11-25	ebola	Exploring the Importance of Infection Prevention and Control Measures in the 2014 Outbreak of Ebola.	26605017	Int J Prev Med	NA
2015-11-25	ebola	Meeting the Challenge of Ebola Virus Disease in a Holistic Manner by Taking into Account Socioeconomic and Cultural Factors: The Experience of West Africa.	26604778	Infect Dis (Auckl)	NA
2015-11-25	ebola	CE: Inside an Ebola Treatment Unit: A Nurse's Report.	26559159	Am J Nurs	NA
2015-11-26	ebola	The 2014 Ebola virus disease outbreak in Pujehun, Sierra Leone: epidemiology and impact of interventions.	26607790	BMC Med	NA
2015-11-26	ebola	Ebola: Hidden reservoirs.	26607539	Nature	Springer Nature
2015-11-27	ebola	Viral Skin Diseases.	26612372	Prim Care	NA
2015-11-27	ebola	How can health systems be strengthened to control and prevent an Ebola outbreak? A narrative review.	26609690	Infect Ecol Epidemiol	NA
2015-11-28	ebola	Will Ebola change the game? Ten essential reforms before the next pandemic. The report of the Harvard-LSHTM Independent Panel on the Global Response to Ebola.	26615326	Lancet	Lancet
2015-11-30	ebola	Rapid drop in the reproduction number during the Ebola outbreak in the Democratic Republic of Congo.	26618087	PeerJ	NA
2015-11-30	ebola	Infectious Uveitis.	26618074	Curr Ophthalmol Rep	NA
2015-12-01	ebola	Identification of a New Ribonucleoside Inhibitor of Ebola Virus Replication.	26633464	Viruses	NA
2015-12-01	ebola	Personal protective equipment for the Ebola virus disease: A comparison of 2 training programs.	26277572	Am J Infect Control	NA
2015-12-01	ebola	Epidemiology and risk factors for Ebola virus disease in Sierra Leone-23 May 2014 to 31 January 2015.	26179011	Clin Infect Dis	NA
2015-12-01	ebola	The Contribution of Ebola Viral Load at Admission and Other Patient Characteristics to Mortality in a Médecins Sans Frontières Ebola Case Management Centre, Kailahun, Sierra Leone, June-October 2014.	26002981	J Infect Dis	NA
2015-12-02	ebola	Plants as Factories for Human Pharmaceuticals: Applications and Challenges.	26633378	Int J Mol Sci	NA
2015-12-02	ebola	The Ebola Vaccine, Iatrogenic Injuries, and Legal Liability.	26625163	PLoS Med	PLOS
2015-12-02	ebola	Use of Viremia to Evaluate the Baseline Case Fatality Ratio of Ebola Virus Disease and Inform Treatment Studies: A Retrospective Cohort Study.	26625118	PLoS Med	PLOS
2015-12-02	ebola	Blood kinetics of Ebola virus in survivors and nonsurvivors.	26551684	J Clin Invest	NA
2015-12-02	ebola	Ebola viral load at diagnosis associates with patient outcome and outbreak evolution.	26551677	J Clin Invest	NA
2015-12-02	ebola	Viral bioterrorism: Learning the lesson of Ebola virus in West Africa 2013-2015.	26359111	Virus Res	NA
2015-12-03	ebola	The role of rapid diagnostics in managing Ebola epidemics.	26633764	Nature	Springer Nature
2015-12-04	ebola	A Review of the Role of Food and the Food System in the Transmission and Spread of Ebolavirus.	26633305	PLoS Negl Trop Dis	PLOS
2015-12-07	ebola	De novo transcriptome reconstruction and annotation of the Egyptian rousette bat.	26643810	BMC Genomics	NA
2015-12-07	ebola	2014 Ebola Outbreak: Implications for Environmental Health Practice.	26638671	J Environ Health	NA
2015-12-07	ebola	Balancing the Duty to Treat Patients with Ebola Virus Disease with the Risks to Dialysis Personnel.	26251324	Clin J Am Soc Nephrol	NA
2015-12-08	ebola	Mathematical modeling of the West Africa Ebola epidemic.	26646185	Elife	eLife
2015-12-08	ebola	Identification of NPC1 as the target of U18666A, an inhibitor of lysosomal cholesterol export and Ebola infection.	26646182	Elife	eLife
2015-12-08	ebola	International employees' concerns during serious disease outbreaks and the potential impact on business continuity: Lessons identified from the 2014-15 West African Ebola outbreak.	26642172	J Bus Contin Emer Plan	NA
2015-12-08	ebola	Self-disseminating vaccines for emerging infectious diseases.	26524478	Expert Rev Vaccines	NA
2015-12-09	ebola	Ebola vaccine R&D: Filling the knowledge gaps.	26659569	Sci Transl Med	Science
2015-12-09	ebola	Transcriptional Regulation in Ebola Virus: Effects of Gene Border Structure and Regulatory Elements on Gene Expression and Polymerase Scanning Behavior.	26656691	J Virol	NA
2015-12-09	ebola	Crystal Structure of Marburg Virus VP40 Reveals a Broad, Basic Patch for Matrix Assembly and a Requirement of the N-Terminal Domain for Immunosuppression.	26656687	J Virol	NA
2015-12-09	ebola	Evolution and Spread of Ebola Virus in Liberia, 2014-2015.	26651942	Cell Host Microbe	NA
2015-12-09	ebola	Survey and Visual Detection of Zaire ebolavirus in Clinical Samples Targeting the Nucleoprotein Gene in Sierra Leone.	26648918	Front Microbiol	NA
2015-12-09	ebola	Health system uses UV robots to kill Ebola and other germs.	26647523	MGMA Connex	NA
2015-12-10	ebola	Assessing Ebola-related web search behaviour: insights and implications from an analytical study of Google Trends-based query volumes.	26654247	Infect Dis Poverty	NA
2015-12-11	ebola	When Ebola came home.	26658368	BMJ	BMJ
2015-12-11	ebola	The face of Ebola: changing frequency of haemorrhage in the West African compared with Eastern-Central African outbreaks.	26653293	BMC Infect Dis	NA
2015-12-12	ebola	How much donor financing for health is channelled to global versus country-specific aid functions?	26178405	Lancet	Lancet
2015-12-15	ebola	[Ebola is not Sierra Leone's biggest problem].	26674045	Tidsskr Nor Laegeforen	NA
2015-12-15	ebola	Estimating the probability of demonstrating vaccine efficacy in the declining Ebola epidemic: a Bayesian modelling approach.	26671958	BMJ Open	BMJ
2015-12-15	ebola	China takes an active role in combating an Ebola outbreak: On-site observations and reflections from a Chinese healthcare provider.	26668785	Intractable Rare Dis Res	NA
2015-12-15	ebola	Clinical development of Ebola vaccines.	26668751	Ther Adv Vaccines	NA
2015-12-15	ebola	Ebola Check: Delivering molecular diagnostics at the point of need.	26665227	Hell J Nucl Med	NA
2015-12-15	ebola	Bioterrorism and the Role of the Clinical Microbiology Laboratory.	26656673	Clin Microbiol Rev	NA
2015-12-15	ebola	Ebola Virus Infection: Overview and Update on Prevention and Treatment.	26363787	Infect Dis Ther	NA
2015-12-15	ebola	Ebola, viewed through a lens of African epidemiology.	26246539	J Epidemiol Community Health	BMJ
2015-12-16	ebola	Determination and Therapeutic Exploitation of Ebola Virus Spontaneous Mutation Frequency.	26676781	J Virol	NA
2015-12-16	ebola	Targeting Innate Immunity for Antiviral Therapy through Small Molecule Agonists of the RLR Pathway.	26676770	J Virol	NA
2015-12-17	ebola	Systems Medicine and Infection.	26677182	Methods Mol Biol	NA
2015-12-17	ebola	US State-Level Policy Responses to the Ebola Outbreak, 2014-2015.	26672407	J Public Health Manag Pract	NA
2015-12-17	ebola	Compounds Derived from Epigallocatechin-3-Gallate (EGCG) as a Novel Approach to the Prevention of Viral Infections.	26490660	Inflamm Allergy Drug Targets	NA
2015-12-18	ebola	Restoring Africa's health systems after Ebola.	26683005	BMJ	BMJ
2015-12-18	ebola	Lessons for pulmonary critical care from treatment of Ebola virus disease in developed countries.	26679020	Lancet Respir Med	Lancet
2015-12-19	ebola	Ebola Virus Infections in Nonhuman Primates Are Temporally Influenced by Glycoprotein Poly-U Editing Site Populations in the Exposure Material.	26703716	Viruses	NA
2015-12-22	ebola	Ebola in West Africa: A nurse's perspective.	26692309	Nursing	NA
2015-12-22	ebola	Assessment of Environmental Contamination and Environmental Decontamination Practices within an Ebola Holding Unit, Freetown, Sierra Leone.	26692018	PLoS One	PLOS
2015-12-22	ebola	Effectiveness of Ring Vaccination as Control Strategy for Ebola Virus Disease.	26691346	Emerg Infect Dis	NA
2015-12-22	ebola	Sanctuary Sites: What Lies Behind Ebola Eye Infections, Sexual Transmission, and Relapses.	26588797	Health Secur	NA
2015-12-23	ebola	The emergence of antibody therapies for Ebola.	27472862	Hum Antibodies	NA
2015-12-23	ebola	Filovirus receptor NPC1 contributes to species-specific patterns of ebolavirus susceptibility in bats.	26698106	Elife	eLife
2015-12-23	ebola	The Risk of Nosocomial Transmission of Rift Valley Fever.	26694834	PLoS Negl Trop Dis	PLOS
2015-12-23	ebola	Reaching out to Ebola victims: Coercion, persuasion or an appeal for self-sacrifice?	26561947	Soc Sci Med	NA
2015-12-25	ebola	Preparation of an intensive care unit in France for the reception of a confirmed case of Ebola virus infection.	26620545	Anaesth Crit Care Pain Med	NA
2015-12-25	ebola	Ebola US Patient Zero: lessons on misdiagnosis and effective use of electronic health records.	26705511	Diagnosis (Berl)	NA
2015-12-26	zika	Seroprevalence of arboviruses among blood donors in French Polynesia, 2011-2013.	26482390	Int J Infect Dis	NA
2015-12-26	ebola	Cardiovascular and Pulmonary Impact of the Ebola Virus: A Review of Current Literature and Practices.	26706795	J Cardiothorac Vasc Anesth	NA
2015-12-26	ebola	Addressing contact tracing challenges-critical to halting Ebola virus disease transmission.	26546808	Int J Infect Dis	NA
2015-12-28	ebola	Design of a multi-arm randomized clinical trial with no control arm.	26542388	Contemp Clin Trials	NA
2015-12-29	ebola	Ebola virus mediated infectivity is restricted in canine and feline cells.	26711035	Vet Microbiol	NA
2015-12-29	ebola	Vaccine Refusal and Trust: The Trouble With Coercion and Education and Suggestions for a Cure.	26626065	J Bioeth Inq	NA
2015-12-30	ebola	Descriptive analyses and risk of death due to Ebola Virus Disease, West Africa, 2014.	26719935	J Infect Dev Ctries	NA
2016-01-01	ebola	APIC survey finds U.S. healthcare facilities are more prepared to confront Ebola compared to last year: Staffing and infection control resources remain issues.	26769279	Am J Infect Control	NA
2016-01-01	ebola	Quantifying Poverty as a Driver of Ebola Transmission.	26720278	PLoS Negl Trop Dis	PLOS
2016-01-01	ebola	Isolation gowns in health care settings: Laboratory studies, regulations and standards, and potential barriers of gown selection and use.	26391468	Am J Infect Control	NA
2016-01-01	ebola	Knowledge, attitude and practice of health care providers toward Ebola virus disease in hotspots in Khartoum and White Nile states, Sudan, 2014.	26364519	Am J Infect Control	NA
2016-01-01	ebola	Rhabdomyolysis in Ebola Virus Disease. Results of an Observational Study in a Treatment Center in Guinea.	26338789	Clin Infect Dis	NA
2016-01-01	ebola	Characterizing Ebola Transmission Patterns Based on Internet News Reports.	26338786	Clin Infect Dis	NA
2016-01-02	ebola	Research in Review: Driving Critical Care Practice Change.	26724298	Am J Crit Care	NA
2016-01-02	ebola	Enhancing cellular immunogenicity of MVA-vectored vaccines by utilizing the F11L endogenous promoter.	26616553	Vaccine	NA
2016-01-03	ebola	Taking the bull by the horns: Ethical considerations in the design and implementation of an Ebola virus therapy trial.	26653137	Soc Sci Med	NA
2016-01-03	ebola	Teicoplanin inhibits Ebola pseudovirus infection in cell culture.	26585243	Antiviral Res	NA
2016-01-03	ebola	The lipid moiety of brincidofovir is required for in vitro antiviral activity against Ebola virus.	26526586	Antiviral Res	NA
2016-01-04	ebola	Recent advances in the development of vaccines for Ebola virus disease.	26596227	Virus Res	NA
2016-01-05	ebola	Infection prevention and control of the Ebola outbreak in Liberia, 2014-2015: key challenges and successes.	26732586	BMC Med	NA
2016-01-05	ebola	Assessment of the MSF triage system, separating patients into different wards pending Ebola virus laboratory confirmation, Kailahun, Sierra Leone, July to September 2014.	26727011	Euro Surveill	NA
2016-01-05	ebola	Being a Pediatrician in an Ebola Epidemic.	26628728	Pediatrics	NA
2016-01-06	ebola	The Synthetic Antiviral Drug Arbidol Inhibits Globally Prevalent Pathogenic Viruses.	26739045	J Virol	NA
2016-01-06	ebola	Induction of Cell-Cell Fusion by Ebola Virus Glycoprotein: Low pH Is Not a Trigger.	26730950	PLoS Pathog	PLOS
2016-01-07	ebola	Systematic review of the literature on viral persistence and sexual transmission from recovered Ebola survivors: evidence and recommendations.	26743699	BMJ Open	BMJ
2016-01-07	ebola	The effect of Ebola Virus Disease outbreak on hand washing among secondary school students in Ondo State Nigeria, October, 2014.	26740852	Pan Afr Med J	NA
2016-01-07	ebola	Ebola: is the response justified?	26740851	Pan Afr Med J	NA
2016-01-07	ebola	Challenges in controlling the Ebola outbreak in two prefectures in Guinea: why did communities continue to resist?	26740850	Pan Afr Med J	NA
2016-01-07	ebola	Learning from the challenges of Ebola Virus Disease contact tracers in Sierra Leone, February, 2015.	26740849	Pan Afr Med J	NA
2016-01-07	ebola	Preventive and social cost implications of Ebola Virus Disease (EVD) outbreak on selected organizations in Lagos state, Nigeria.	26740848	Pan Afr Med J	NA
2016-01-07	ebola	Ebola Virus Diseases in Africa: a commentary on its history, local and global context.	26740846	Pan Afr Med J	NA
2016-01-07	ebola	Ebola epidemic--the Nigerian experience.	26740845	Pan Afr Med J	NA
2016-01-07	ebola	Implications of Ebola virus disease on wildlife conservation in Nigeria.	26740844	Pan Afr Med J	NA
2016-01-07	ebola	Ebola impact on African health systems entails a quest for more international and local resilience: the case of African Portuguese speaking countries.	26740843	Pan Afr Med J	NA
2016-01-07	ebola	Community Care Centre (CCC) as adjunct in the management of Ebola Virus Disease (EVD) cases during outbreaks: experience from Sierra Leone.	26740842	Pan Afr Med J	NA
2016-01-07	ebola	Nigerian response to the 2014 Ebola viral disease outbreak: lessons and cautions.	26740841	Pan Afr Med J	NA
2016-01-07	ebola	Preparing for Ebola, the experiences of a national training team (Ghana).	26740840	Pan Afr Med J	NA
2016-01-07	ebola	Misconceptions about Ebola seriously affect the prevention efforts: KAP related to Ebola prevention and treatment in Kouroussa Prefecture, Guinea.	26740839	Pan Afr Med J	NA
2016-01-07	ebola	Ethics, emergencies and Ebola clinical trials: the role of governments and communities in offshored research.	26740838	Pan Afr Med J	NA
2016-01-07	ebola	Ethical considerations in the conduct of research on therapies for the prevention and treatment of Ebola virus disease in developing countries.	26740837	Pan Afr Med J	NA
2016-01-07	ebola	Beyond Ebola: surveillance for all hemorrhagic fever in West Africa should be enhanced.	26740835	Pan Afr Med J	NA
2016-01-07	ebola	Human-centered design of a cyber-physical system for advanced response to Ebola (CARE).	26737868	Conf Proc IEEE Eng Med Biol Soc	NA
2016-01-07	ebola	Motion Sickness Prediction in Aeromedical Evacuation of Patients with Ebola.	26735238	Aerosp Med Hum Perform	NA
2016-01-07	ebola	Rapid Optical Cavity PCR.	26592501	Adv Healthc Mater	NA
2016-01-07	ebola	The Ebola Vaccine Team B: a model for promoting the rapid development of medical countermeasures for emerging infectious disease threats.	26526664	Lancet Infect Dis	Lancet
2016-01-08	ebola	Public Understanding of the Role of Nurses During Ebola.	26642005	J Nurs Scholarsh	NA
2016-01-08	ebola	Signature motifs of GDP polyribonucleotidyltransferase, a non-segmented negative strand RNA viral mRNA capping enzyme, domain in the L protein are required for covalent enzyme-pRNA intermediate formation.	26602696	Nucleic Acids Res	NA
2016-01-08	ebola	Ebola fever epidemic 2014: a call for sustainable health and development policies.	26143026	Eur J Health Econ	NA
2016-01-09	ebola	Civil-military cooperation in Ebola and beyond.	26841981	Lancet	Lancet
2016-01-09	ebola	Understanding an Ebola outbreak: Social representations of emerging infectious diseases.	26745996	J Health Psychol	NA
2016-01-10	ebola	Age and Ebola viral load correlate with mortality and survival time in 288 Ebola virus disease patients.	26523640	Int J Infect Dis	NA
2016-01-11	ebola	BEYOND EBOLA: Lessons Learned in Infectious Disease Outbreak.	26749990	Healthc Exec	NA
2016-01-12	ebola	The Ebola Virus matrix protein, VP40, requires phosphatidylinositol 4,5-bisphosphate (PI(4,5)P2) for extensive oligomerization at the plasma membrane and viral egress.	26753796	Sci Rep	Springer Nature
2016-01-12	ebola	Global Health, Medical Anthropology, and Social Marketing: Steps to the Ecology of Collaboration.	26753444	Coll Antropol	NA
2016-01-12	ebola	The Ebola Outbreak of 2014-2015: From Coordinated Multilateral Action to Effective Disease Containment, Vaccine Development, and Beyond.	26752867	J Glob Infect Dis	NA
2016-01-12	ebola	A Rapid Screening Assay Identifies Monotherapy with Interferon-ß and Combination Therapies with Nucleoside Analogs as Effective Inhibitors of Ebola Virus.	26752302	PLoS Negl Trop Dis	PLOS
2016-01-12	ebola	Can Ebola virus become endemic in the human population?	26676470	Protein Cell	NA
2016-01-12	ebola	Temperature stability of Poly-[hemoglobin-superoxide dismutase-catalase-carbonic anhydrase] in the form of a solution or in the lyophilized form during storage at -80 °C, 4 °C, 25 °C and 37 °C or pasteurization at 70 °C.	26613265	Artif Cells Nanomed Biotechnol	NA
2016-01-13	ebola	Intubating Ebola Patients: Technical Limitations of Extensive Personal Protective Equipment.	26759639	West J Emerg Med	NA
2016-01-13	ebola	How World Health Organization has fared in tackling the 2014-2015 outbreak of Ebola virus disease?	26759581	J Res Med Sci	NA
2016-01-13	ebola	Knowledge regarding Ebola Hemorrhagic Fever among private dental practitioners.	26759520	Niger Med J	NA
2016-01-13	ebola	Bispecific Antibody Affords Complete Post-Exposure Protection of Mice from Both Ebola (Zaire) and Sudan Viruses.	26758505	Sci Rep	Springer Nature
2016-01-13	ebola	Did Neoliberalizing West African Forests Produce a New Niche for Ebola?	26581892	Int J Health Serv	NA
2016-01-14	ebola	Ebola Viral Glycoprotein Bound to Its Endosomal Receptor Niemann-Pick C1.	26771495	Cell	NA
2016-01-15	ebola	Role of Ebola Virus vp24 Protein in Inhibition of Interferonogenesis.	26750927	Bull Exp Biol Med	NA
2016-01-15	ebola	Cell-cell contact promotes Ebola virus GP-mediated infection.	26655238	Virology	NA
2016-01-15	ebola	The challenge of using experimental infectivity data in risk assessment for Ebola virus: why ecology may be important.	26480954	J Appl Microbiol	NA
2016-01-15	ebola	Exploring interaction mechanisms of the inhibitor binding to the VP35 IID region of Ebola virus by all atom molecular dynamics simulation method.	26466951	Proteins	NA
2016-01-15	ebola	Viral Hemorrhagic Fever Diagnostics.	26354968	Clin Infect Dis	NA
2016-01-15	ebola	Towards detection and diagnosis of Ebola virus disease at point-of-care.	26319169	Biosens Bioelectron	NA
2016-01-15	ebola	High-throughput sample-to-answer detection of DNA/RNA in crude samples within functionalized micro-pipette tips.	26283588	Biosens Bioelectron	NA
2016-01-16	ebola	Spatiotemporal Evolution of Ebola Virus Disease at Sub-National Level during the 2014 West Africa Epidemic: Model Scrutiny and Data Meagreness.	26771513	PLoS One	PLOS
2016-01-18	ebola	Applying Science: Opportunities to Inform Disease Management Policy with Cooperative Research within a One Health Framework.	26779471	Front Public Health	NA
2016-01-18	ebola	The impact of traditional and religious practices on the spread of Ebola in West Africa: time for a strategic shift.	26779300	Pan Afr Med J	NA
2016-01-18	ebola	The relevance of the social networking media in Ebola virus disease prevention and control in Southwestern Nigeria.	26779299	Pan Afr Med J	NA
2016-01-18	ebola	Ebola virus disease outbreak; the role of field epidemiology training programme in the fight against the epidemic, Liberia, 2014.	26779298	Pan Afr Med J	NA
2016-01-18	ebola	TOWARDS EARLY DISCOVERY OF SALIENT HEALTH THREATS: A SOCIAL MEDIA EMOTION CLASSIFICATION TECHNIQUE.	26776213	Pac Symp Biocomput	NA
2016-01-19	ebola	Liberia—Moving Beyond "Ebola Free".	26785510	Emerg Infect Dis	NA
2016-01-19	ebola	Etymologia. Ebola.	26785507	Emerg Infect Dis	NA
2016-01-19	ebola	Behavioural and emotional responses to the 2014 Ebola outbreak in Nigeria: a narrative review.	26678568	Int Health	NA
2016-01-20	ebola	Healthcare Workers' Attitudes Toward Patients With Ebola Virus Disease in The United States.	26788546	Open Forum Infect Dis	NA
2016-01-21	ebola	[The Ebola epidemic--few infected but many indirectly affected].	26812358	Lakartidningen	NA
2016-01-21	ebola	Ebola virus disease: The use of fluorescents as markers of contamination for personal protective equipment.	26793445	IDCases	NA
2016-01-21	ebola	[Tropical ophthalmology : Intraocular inflammation caused by "new" infectious pathogens and travel-related infections].	26649438	Ophthalmologe	NA
2016-01-22	zika	Interim Guidelines for Pregnant Women During a Zika Virus Outbreak--United States, 2016.	26796813	MMWR Morb Mortal Wkly Rep	NA
2016-01-22	ebola	Experimental Inoculation of Egyptian Fruit Bats (Rousettus aegyptiacus) with Ebola Virus.	26805873	Viruses	NA
2016-01-22	ebola	Low-dose ribavirin potentiates the antiviral activity of favipiravir against hemorrhagic fever viruses.	26711718	Antiviral Res	NA
2016-01-22	ebola	International Health Regulations, Ebola, and Emerging Infectious Diseases in Latin America and the Caribbean.	26691130	Am J Public Health	NA
2016-01-22	ebola	Quantitative serology assays for determination of antibody responses to Ebola virus glycoprotein and matrix protein in nonhuman primates and humans.	26681387	Antiviral Res	NA
2016-01-22	ebola	Surgical protocol for confirmed or suspected cases of Ebola and other highly transmissible diseases.	26190811	Cir Esp	NA
2016-01-23	zika	Genetic Diversity and Phylogeny of Aedes aegypti, the Main Arbovirus Vector in the Pacific.	26799213	PLoS Negl Trop Dis	PLOS
2016-01-23	ebola	Ebola Update.	26419541	Workplace Health Saf	NA
2016-01-25	ebola	Terminal decontamination of the Royal Free London's high-level isolation unit after a case of Ebola virus disease using hydrogen peroxide vapor.	26521699	Am J Infect Control	NA
2016-01-25	ebola	The free health care initiative: how has it affected health workers in Sierra Leone?	25797469	Health Policy Plan	NA
2016-01-26	zika	Sixty seconds on . . . Zika virus.	26812929	BMJ	BMJ
2016-01-26	ebola	Historical Parallels, Ebola Virus Disease and Cholera: Understanding Community Distrust and Social Violence with Epidemics.	26865987	PLoS Curr	PLOS
2016-01-26	ebola	Assessing the Knowledge, Attitudes, and Practices of Students Regarding Ebola Virus Disease Outbreak.	26811818	Iran J Public Health	NA
2016-01-26	ebola	Translational research on influenza virus infection using a nonhuman primate model.	26811109	Pathol Int	NA
2016-01-26	ebola	A Digital-Analog Microfluidic Platform for Patient-Centric Multiplexed Biomarker Diagnostics of Ultralow Volume Samples.	26741022	ACS Nano	NA
2016-01-26	ebola	Ultrasensitive Detection of Ebola Virus Oligonucleotide Based on Upconversion Nanoprobe/Nanoporous Membrane System.	26720408	ACS Nano	NA
2016-01-27	ebola	Nanopore Sequencing as a Rapidly Deployable Ebola Outbreak Tool.	26812583	Emerg Infect Dis	NA
2016-01-27	ebola	Prognostic Indicators for Ebola Patient Survival.	26812579	Emerg Infect Dis	NA
2016-01-27	ebola	Feasibility of Xpert Ebola Assay in Médecins Sans Frontières Ebola Program, Guinea.	26812466	Emerg Infect Dis	NA
2016-01-27	ebola	Hospital Preparations for Viral Hemorrhagic Fever Patients and Experience Gained from Admission of an Ebola Patient.	26812146	Emerg Infect Dis	NA
2016-01-27	ebola	Ebola Virus RNA Stability in Human Blood and Urine in West Africa's Environmental Conditions.	26812135	Emerg Infect Dis	NA
2016-01-27	ebola	Ebola Virus Persistence in Semen Ex Vivo.	26811984	Emerg Infect Dis	NA
2016-01-27	ebola	Ebola Care and Lack of Consensus on Personal Protective Respiratory Equipment.	26558685	Workplace Health Saf	NA
2016-01-28	ebola	[The application and Expectation of mobile BSL-3 laboratory during outbreak of Ebola virus disease in Serra Leone].	26814882	Zhonghua Liu Xing Bing Xue Za Zhi	NA
2016-01-28	ebola	[Comparison of international Ebola virus testing laboratories in Ebola virus disease outbreak in Sierra Leone].	26814881	Zhonghua Liu Xing Bing Xue Za Zhi	NA
2016-01-28	ebola	[Analysis of mechanism for international joint prevention and control of Ebola virus disease in Sierra Leone].	26814880	Zhonghua Liu Xing Bing Xue Za Zhi	NA
2016-01-28	ebola	[Ebola virus disease emergency response organization and command system in Sierra Leone].	26814879	Zhonghua Liu Xing Bing Xue Za Zhi	NA
2016-01-28	ebola	[The role of international cooperation in the prevention and control of ebola virus disease epidemic in Sierra Leone].	26814878	Zhonghua Liu Xing Bing Xue Za Zhi	NA
2016-01-28	ebola	[The major progress on the Ebola virus disease study and international Ebola virus testing in Sierra Leone].	26814877	Zhonghua Liu Xing Bing Xue Za Zhi	NA
2016-01-28	ebola	The Merits of Malaria Diagnostics during an Ebola Virus Disease Outbreak.	26814608	Emerg Infect Dis	NA
2016-01-28	ebola	Cross-Reactive and Potent Neutralizing Antibody Responses in Human Survivors of Natural Ebolavirus Infection.	26806128	Cell	NA
2016-01-29	zika	Interim Guidelines for the Evaluation and Testing of Infants with Possible Congenital Zika Virus Infection - United States, 2016.	26820387	MMWR Morb Mortal Wkly Rep	NA
2016-01-29	zika	Possible Association Between Zika Virus Infection and Microcephaly - Brazil, 2015.	26820244	MMWR Morb Mortal Wkly Rep	NA
2016-01-29	zika	Zika Virus Spreads to New Areas - Region of the Americas, May 2015-January 2016.	26820163	MMWR Morb Mortal Wkly Rep	NA
2016-01-29	ebola	Forecasting and control policy assessment for the Ebola virus disease (EVD) epidemic in Sierra Leone using small-world networked model simulations.	26826143	BMJ Open	BMJ
2016-01-29	ebola	Highly conserved regions in Ebola virus RNA dependent RNA polymerase may be act as a universal novel peptide vaccine target: a computational approach.	26820892	In Silico Pharmacol	NA
2016-01-29	ebola	Active Monitoring of Travelers Arriving from Ebola-Affected Countries - New York City, October 2014-April 2015.	26820056	MMWR Morb Mortal Wkly Rep	NA
2016-01-29	ebola	Comparative Evaluation of the Diagnostic Performance of the Prototype Cepheid GeneXpert Ebola Assay.	26637383	J Clin Microbiol	NA
2016-01-31	ebola	Fostering prevention and care delivery services capability on HIV pandemic and Ebola outbreak symbiosis in Africa.	26829532	J Infect Dev Ctries	NA
2016-02-01	zika	Epidemiology of Chikungunya Virus in Bahia, Brazil, 2014-2015.	27330849	PLoS Curr	PLOS
2016-02-01	ebola	Retention of health workers in rural Sierra Leone: findings from life histories.	26833070	Hum Resour Health	NA
2016-02-01	ebola	Progression of Ebola Therapeutics During the 2014-2015 Outbreak.	26774636	Trends Mol Med	NA
2016-02-01	ebola	Enantiomeric 3-deaza-1',6'-isoneplanocin and its 3-bromo analogue: Synthesis by the Ullmann reaction and their antiviral properties.	26750250	Bioorg Med Chem Lett	NA
2016-02-02	zika	Questions your patients may have about Zika virus.	26839177	BMJ	BMJ
2016-02-02	ebola	Residency Training at the Front of the West African Ebola Outbreak: Adapting for a Rare Opportunity.	27330848	PLoS Curr	PLOS
2016-02-02	ebola	86(th) Annual Georgia Public Health Association Meeting & Conference Report.	26835519	J Ga Public Health Assoc	NA
2016-02-02	ebola	Are We Prepared for Ebola-Like Diseases?	26835167	Prim Care Companion CNS Disord	NA
2016-02-02	ebola	Potent in vitro antiviral activity of Cistus incanus extract against HIV and Filoviruses targets viral envelope proteins.	26833261	Sci Rep	Springer Nature
2016-02-02	ebola	[Current Trend of Drug Development for Neglected Tropical Diseases (NTDs)].	26831795	Yakugaku Zasshi	NA
2016-02-02	ebola	Specific neutralizing response in plasma from convalescent patients of Ebola Virus Disease against the West Africa Makona variant of Ebola virus.	26739425	Virus Res	NA
2016-02-02	ebola	Ebola and Other Highly Contagious Diseases: Strategies by the Society of Interventional Radiology for Interventional Radiology.	26683455	J Vasc Interv Radiol	NA
2016-02-02	ebola	A 2009 cross-sectional survey of procedures for post-mortem management of highly infectious disease patients in 48 isolation facilities in 16 countries: data from EuroNHID.	26267332	Infection	NA
2016-02-02	ebola	The PDB database is a rich source of alpha-helical anti-microbial peptides to combat disease causing pathogens.	26629331	F1000Res	F1000
2016-02-03	zika	[The American Zika epidemic, or the medicine side to religion].	27000001	Rev Med Suisse	NA
2016-02-04	zika	Ophthalmological findings in infants with microcephaly and presumable intra-uterus Zika virus infection.	26840156	Arq Bras Oftalmol	NA
2016-02-04	ebola	Knowledge and risk perceptions of the Ebola virus in the United States.	26844081	Prev Med Rep	NA
2016-02-04	ebola	Big Data Application in Biomedical Research and Health Care: A Literature Review.	26843812	Biomed Inform Insights	NA
2016-02-04	ebola	Clinical Research and the Training of Host Country Investigators: Essential Health Priorities for Disease-Endemic Regions.	26598570	Am J Trop Med Hyg	NA
2016-02-05	ebola	Measures to Assure that Ebola Guidelines Are Correctly Applied.	26485002	Med Princ Pract	NA
2016-02-06	ebola	[Ebola contacts' surveillance: social impact and ethical issues in Senegal].	26850106	Bull Soc Pathol Exot	NA
2016-02-06	ebola	[Global management of patients with ebola viral disease, experience of the Healthcare workers Treatment of Conakry, Guinea].	26850104	Bull Soc Pathol Exot	NA
2016-02-08	ebola	Ebola vaccine development plan: ethics, concerns and proposed measures.	26857351	BMC Med Ethics	NA
2016-02-09	zika	Ocular Findings in Infants With Microcephaly Associated With Presumed Zika Virus Congenital Infection in Salvador, Brazil.	26865554	JAMA Ophthalmol	JAMA
2016-02-09	zika	Zika Virus Infection and the Eye.	26865476	JAMA Ophthalmol	JAMA
2016-02-09	ebola	Direct Visualization of Ebola Virus Fusion Triggering in the Endocytic Pathway.	26861015	MBio	NA
2016-02-09	ebola	Gender dimensions to the Ebola outbreak in Nigeria.	26857931	Ann Afr Med	NA
2016-02-09	ebola	Herbal Lead as Ideal Bioactive Compounds Against Probable Drug Targets of Ebola Virus in Comparison with Known Chemical Analogue: A Computational Drug Discovery Perspective.	26857866	Interdiscip Sci	NA
2016-02-09	ebola	Dynamics of Ebola epidemics in West Africa 2014.	26834975	F1000Res	F1000
2016-02-10	zika	[ZIKA: A PHYSIOPATHOLOGICAL AND EPIDEMIOLOGICAL EQUATION WITH MULTIPLE UNKNOWN FACTORS ].	27039447	Rev Med Suisse	NA
2016-02-10	zika	Zika virus.	26860150	Nurs Stand	NA
2016-02-10	ebola	Discovery of an antibody for pan-ebolavirus therapy.	26861827	Sci Rep	Springer Nature
2016-02-10	ebola	Pseudotyping Viral Vectors With Emerging Virus Envelope Proteins.	26785737	Curr Gene Ther	NA
2016-02-11	ebola	Real-time, portable genome sequencing for Ebola surveillance.	26840485	Nature	Springer Nature
2016-02-11	ebola	Vascular Endothelium and Hypovolemic Shock.	26638794	Curr Vasc Pharmacol	NA
2016-02-12	zika	Update: Interim Guidelines for Health Care Providers Caring for Pregnant Women and Women of Reproductive Age with Possible Zika Virus Exposure - United States, 2016.	26866840	MMWR Morb Mortal Wkly Rep	NA
2016-02-12	zika	Interim Guidelines for Prevention of Sexual Transmission of Zika Virus - United States, 2016.	26866485	MMWR Morb Mortal Wkly Rep	NA
2016-02-12	ebola	Using a mHealth tutorial application to change knowledge and attitude of frontline health workers to Ebola virus disease in Nigeria: a before-and-after study.	26872824	Hum Resour Health	NA
2016-02-12	ebola	Adjuvant-enhanced CD4 T Cell Responses are Critical to Durable Vaccine Immunity.	26870818	EBioMedicine	Lancet
2016-02-12	ebola	Ebola: lessons learned and future challenges for Europe.	26627138	Lancet Infect Dis	Lancet
2016-02-12	ebola	Ebola, jobs and economic activity in Liberia.	26438188	J Epidemiol Community Health	BMJ
2016-02-13	zika	A crucial time for public health preparedness: Zika virus and the 2016 Olympics, Umrah, and Hajj.	26864962	Lancet	Lancet
2016-02-13	ebola	A Rapid and Low-Cost PCR Thermal Cycler for Infectious Disease Diagnostics.	26872358	PLoS One	PLOS
2016-02-13	ebola	Hepatitis C Virus Resistance to Carbohydrate-Binding Agents.	26871442	PLoS One	PLOS
2016-02-13	ebola	Recurrence and reinfection--a new paradigm for the management of Ebola virus disease.	26711624	Int J Infect Dis	NA
2016-02-15	ebola	Cytomegalovirus-based vaccine expressing Ebola virus glycoprotein protects nonhuman primates from Ebola virus infection.	26876974	Sci Rep	Springer Nature
2016-02-16	ebola	The first mile: community experience of outbreak control during an Ebola outbreak in Luwero District, Uganda.	26883621	BMC Public Health	NA
2016-02-17	ebola	Virtual screening of the inhibitors targeting at the viral protein 40 of Ebola virus.	26888469	Infect Dis Poverty	NA
2016-02-18	zika	Zika Virus in the Americas--Yet Another Arbovirus Threat.	26761185	N Engl J Med	NEJM
2016-02-18	ebola	Current views and advances on Paediatric Virology: An update for paediatric trainees.	26889211	Exp Ther Med	NA
2016-02-18	ebola	Drug repurposing to target Ebola virus replication and virulence using structural systems pharmacology.	26887654	BMC Bioinformatics	NA
2016-02-18	ebola	Effects of Response to 2014-2015 Ebola Outbreak on Deaths from Malaria, HIV/AIDS, and Tuberculosis, West Africa.	26886846	Emerg Infect Dis	NA
2016-02-18	ebola	Clinical Management of Ebola Virus Disease in the United States and Europe.	26886522	N Engl J Med	NEJM
2016-02-18	ebola	Ethical Rationale for the Ebola "Ring Vaccination" Trial Design.	26794172	Am J Public Health	NA
2016-02-18	ebola	[Current status of drug treatment against the disease caused by the Ebola virus].	26785224	Rev Esp Quimioter	NA
2016-02-18	ebola	Characterization of the inhibitory effect of an extract of Prunella vulgaris on Ebola virus glycoprotein (GP)-mediated virus entry and infection.	26778707	Antiviral Res	NA
2016-02-19	zika	Zika virus infection: global update on epidemiology and potentially associated clinical manifestations.	26897760	Wkly Epidemiol Rec	NA
2016-02-19	ebola	Infectious diseases. Beyond Ebola.	26912880	Science	Science
2016-02-19	ebola	Antiviral therapy: a perspective.	26893542	Drug Des Devel Ther	NA
2016-02-19	ebola	Beyond Knowledge and Awareness: Addressing Misconceptions in Ghana's Preparation towards an Outbreak of Ebola Virus Disease.	26889683	PLoS One	PLOS
2016-02-19	ebola	[New viral risks in blood transfusion by 2016].	26781857	Transfus Clin Biol	NA
2016-02-19	ebola	Plasma therapy against infectious pathogens, as of yesterday, today and tomorrow.	26775794	Transfus Clin Biol	NA
2016-02-19	ebola	CHO cell production and sequence improvement in the 13C6FR1 anti-Ebola antibody.	26761424	MAbs	NA
2016-02-19	ebola	Fighting Ebola in Sierra Leone: a view from the frontline.	26507816	Arch Dis Child	BMJ
2016-02-20	zika	Zika virus and microcephaly: why is this situation a PHEIC?	26876373	Lancet	Lancet
2016-02-20	ebola	Molecular architecture of the nucleoprotein C-terminal domain from the Ebola and Marburg viruses.	26894534	Acta Crystallogr D Struct Biol	NA
2016-02-20	ebola	Current Capabilities and Capacity of Ebola Treatment Centers in the United States.	26641267	Infect Control Hosp Epidemiol	NA
2016-02-22	zika	Zika virus infections in three travellers returning from South America and the Caribbean respectively, to Montpellier, France, December 2015 to January 2016.	26898198	Euro Surveill	NA
2016-02-22	ebola	[Not Available].	26906044	Lakartidningen	NA
2016-02-22	ebola	The Ebola Virus and Human Rights Concerns in Africa.	26897909	Afr J Reprod Health	NA
2016-02-22	ebola	Antibody-Based Biologics and Their Promise to Combat Staphylococcus aureus Infections.	26719219	Trends Pharmacol Sci	NA
2016-02-23	zika	Zika virus: a previously slow pandemic spreads rapidly through the Americas.	26684466	J Gen Virol	NA
2016-02-23	ebola	Host-Primed Ebola Virus GP Exposes a Hydrophobic NPC1 Receptor-Binding Pocket, Revealing a Target for Broadly Neutralizing Antibodies.	26908579	MBio	NA
2016-02-23	ebola	Delayed Time-to-Treatment of an Antisense Morpholino Oligomer Is Effective against Lethal Marburg Virus Infection in Cynomolgus Macaques.	26901785	PLoS Negl Trop Dis	PLOS
2016-02-23	ebola	The Glycoproteins of All Filovirus Species Use the Same Host Factors for Entry into Bat and Human Cells but Entry Efficiency Is Species Dependent.	26901159	PLoS One	PLOS
2016-02-23	ebola	Differential Regulation of Interferon Responses by Ebola and Marburg Virus VP35 Proteins.	26876165	Cell Rep	NA
2016-02-23	ebola	Real-Time Capture and Visualization of Individual Viruses in Complex Media.	26760677	ACS Nano	NA
2016-02-23	ebola	Ebola Risk and Preparedness: A National Survey of Internists.	26289923	J Gen Intern Med	NA
2016-02-23	ebola	Pushing the limits of chemistry point-of-care testing for the management of patients under investigation for Ebola virus disease.	25814620	Ann Clin Biochem	NA
2016-02-24	zika	Aedes mosquitoes and Zika virus infection: an A to Z of emergence?	26905027	Emerg Microbes Infect	Springer Nature
2016-02-24	zika	A report on the outbreak of Zika virus on Easter Island, South Pacific, 2014.	26611910	Arch Virol	NA
2016-02-24	ebola	Ebola virus is unlikely to become endemic in West Africa.	27572170	Nat Microbiol	Springer Nature
2016-02-24	ebola	Ethical challenges to responding to the Ebola epidemic: the World Health Organization experience.	26768573	Clin Trials	NA
2016-02-24	ebola	Implementation of an Ebola virus disease vaccine clinical trial during the Ebola epidemic in Liberia: Design, procedures, and challenges.	26768572	Clin Trials	NA
2016-02-24	ebola	A response adaptive randomization platform trial for efficient evaluation of Ebola virus treatments: A model for pandemic response.	26768569	Clin Trials	NA
2016-02-24	ebola	Simulation-guided phase 3 trial design to evaluate vaccine effectiveness to prevent Ebola virus disease infection: Statistical considerations, design rationale, and challenges.	26768568	Clin Trials	NA
2016-02-24	ebola	Statistical considerations for a trial of Ebola virus disease therapeutics.	26768567	Clin Trials	NA
2016-02-24	ebola	Clinical validation trial of a diagnostic for Ebola Zaire antigen detection: Design rationale and challenges to implementation.	26768566	Clin Trials	NA
2016-02-24	ebola	A US Food and Drug Administration perspective on evaluating medical products for Ebola.	26768565	Clin Trials	NA
2016-02-24	ebola	Evaluating interventions for Ebola: The need for randomized trials.	26768563	Clin Trials	NA
2016-02-24	ebola	A viewpoint on European Medicines Agency experience with investigational medicinal products for Ebola.	26768561	Clin Trials	NA
2016-02-24	ebola	Statistics and logistics: Design of Ebola vaccine trials in West Africa.	26768560	Clin Trials	NA
2016-02-24	ebola	Ebola clinical trials: Five lessons learned and a way forward.	26768559	Clin Trials	NA
2016-02-24	ebola	Randomized controlled trials in the West African Ebola virus outbreak.	26768558	Clin Trials	NA
2016-02-24	ebola	Clinical research during the Ebola virus disease outbreak in Guinea: Lessons learned and ways forward.	26768557	Clin Trials	NA
2016-02-24	ebola	Trial design for evaluating novel treatments during an outbreak of an infectious disease.	26768556	Clin Trials	NA
2016-02-24	ebola	Publications in PubMed on Ebola and the 2014 outbreak.	26539291	F1000Res	F1000
2016-02-24	ebola	Preparedness, Evaluation, and Care of Pediatric Patients Under Investigation for Ebola Virus Disease: Experience from a Pediatric Designated Care Facility.	26518218	J Pediatric Infect Dis Soc	NA
2016-02-25	zika	Zika virus disease: a public health emergency of international concern.	26911164	Br J Nurs	NA
2016-02-25	ebola	The Impact of the West Africa Ebola Outbreak on Obstetric Health Care in Sierra Leone.	26910462	PLoS One	PLOS
2016-02-25	ebola	Ebola Virus Preparedness: Emerging Viruses and Ethics in Laboratory Medicine.	26910222	Arch Pathol Lab Med	NA
2016-02-26	zika	Zika virus.	26921241	BMJ	BMJ
2016-02-26	zika	Zika virus: management of infection and risk.	26920038	BMJ	BMJ
2016-02-26	zika	Update: Interim Guidelines for Health Care Providers Caring for Infants and Children with Possible Zika Virus Infection--United States, February 2016.	26914500	MMWR Morb Mortal Wkly Rep	NA
2016-02-26	zika	Zika virus outbreak in the Americas: the need for novel mosquito control methods.	26848089	Lancet Glob Health	Lancet
2016-02-26	ebola	Knowledge, Risk Perceptions, and Xenophobic Attitudes: Evidence from Italy During the Ebola Outbreak.	26916803	Risk Anal	NA
2016-02-26	ebola	Notes from the Field: Ebola Virus Disease Response Activities During a Mass Displacement Event After Flooding--Freetown, Sierra Leone, September-November, 2015.	26914633	MMWR Morb Mortal Wkly Rep	NA
2016-02-26	ebola	Modeling Importations and Exportations of Infectious Diseases via Travelers.	26763222	Bull Math Biol	NA
2016-02-27	zika	Immunological evidence of Zika virus transmission in Thailand.	26919943	Asian Pac J Trop Med	NA
2016-02-27	ebola	Sharing experiences from a reference laboratory in the public health response for Ebola viral disease, MERS-CoV and H7N9 influenza virus investigations.	26919957	Asian Pac J Trop Med	NA
2016-02-28	zika	Zika virus outbreak in Brazil.	26927450	J Infect Dev Ctries	NA
2016-02-28	zika	ZIKATracker: A mobile App for reporting cases of ZIKV worldwide.	26927449	J Infect Dev Ctries	NA
2016-02-28	ebola	As Ebola winds down, Lassa Fever reemerges yet again in West Africa.	26927465	J Infect Dev Ctries	NA
2016-02-29	ebola	Ebola or Not? Evaluating the Ill Traveler From Ebola-Affected Countries in West Africa.	26925428	Open Forum Infect Dis	NA
2016-02-29	ebola	A Review of Pediatric Critical Care in Resource-Limited Settings: A Look at Past, Present, and Future Directions.	26925393	Front Pediatr	NA
2016-02-29	ebola	Initiating a watch list for Ebola virus antibody escape mutations.	26925318	PeerJ	NA
2016-02-29	ebola	Knowledge mapping analysis of Ebola research.	26924143	Bratisl Lek Listy	NA
2016-02-29	ebola	Response to Ebola virus disease outbreak in West Africa by the Ministry of Health, Labour and Welfare of Japan in 2014-2015.	26923964	Uirusu	NA
2016-02-29	ebola	Clinical Management of Patients with Ebola Virus Disease in Well-resourced Settings.	26923963	Uirusu	NA
2016-02-29	ebola	Preparedness for ebolavirus disease outbreak in Japan: Necessity of Biosafety level-4 facility.	26923962	Uirusu	NA
2016-02-29	ebola	Non-biomedical factors in the Ebola virus disease outbreak in West Africa.	26923961	Uirusu	NA
2016-02-29	ebola	Ebola virus host cell entry.	26923960	Uirusu	NA
2016-02-29	ebola	Ebola vaccine and treatment.	26923959	Uirusu	NA
2016-02-29	ebola	Ebola virus and laboratory diagnosis in Japan.	26923958	Uirusu	NA
2016-02-29	ebola	Epidemiological situation of Ebola virus disease in West Africa.	26923957	Uirusu	NA
2016-02-29	ebola	T-cell libraries allow simple parallel generation of multiple peptide-specific human T-cell clones.	26826277	J Immunol Methods	NA
2016-02-29	ebola	Moving Towards a More Aggressive and Comprehensive Model of Care for Children with Ebola.	26778094	J Pediatr	NA
2016-03-01	zika	How to Stop Zika.	27089762	Fortune	NA
2016-03-01	zika	Zika Virus Update.	26927699	MCN Am J Matern Child Nurs	NA
2016-03-01	zika	Placental Inflammatory Response to Zika Virus may Affect Fetal Brain Development.	26892436	Am J Reprod Immunol	NA
2016-03-01	zika	The Emerging Zika Pandemic: Enhancing Preparedness.	26818622	JAMA	JAMA
2016-03-03	zika	[Zika: a defeat in the struggle against Aedes aegypti].	27622433	Biomedica	NA
2016-03-03	zika	First Complete Genome Sequence of Zika Virus (Flaviviridae, Flavivirus) from an Autochthonous Transmission in Brazil.	26941134	Genome Announc	NA
2016-03-03	zika	Zika Virus: Medical Countermeasure Development Challenges.	26934531	PLoS Negl Trop Dis	PLOS
2016-03-04	zika	Differential Susceptibilities of Aedes aegypti and Aedes albopictus from the Americas to Zika Virus.	26938868	PLoS Negl Trop Dis	PLOS
2016-03-05	zika	Zika virus and microcephaly in Brazil: a scientific agenda.	26921913	Lancet	Lancet
2016-03-07	zika	Zika Virus and Pregnancy: A Review of the Literature and Clinical Considerations (Podcast).	26951454	Am J Perinatol	NA
2016-03-07	zika	Rapid Spread of Zika Virus in The Americas--Implications for Public Health Preparedness for Mass Gatherings at the 2016 Brazil Olympic Games.	26854199	Int J Infect Dis	NA
2016-03-07	zika	More than one rabbit out of the hat: Radiation, transgenic and symbiont-based approaches for sustainable management of mosquito and tsetse fly populations.	26774684	Acta Trop	NA
2016-03-08	zika	Zika Virus: A New Epidemic on Our Doorstep.	26950736	Rev Invest Clin	NA
2016-03-09	zika	Zika Virus and Global Implications for Reproductive Health Reforms.	26957316	Disaster Med Public Health Prep	NA
2016-03-10	zika	[Zika virus - ancient virus gets new life in a new ecosystem. Microcephaly and Guillain-Barre syndrome are possible consequences when there is no background herd immunity in the population].	26978815	Lakartidningen	NA
2016-03-10	zika	Zika virus and microcephaly: is the correlation, causal or coincidental?	26960598	New Microbiol	NA
2016-03-10	zika	[Clinical features of Zika virus].	26960051	Rev Med Inst Mex Seguro Soc	NA
2016-03-10	zika	[Technical guidelines for the prevention, diagnosis and treatment of Zika virus infection].	26960050	Rev Med Inst Mex Seguro Soc	NA
2016-03-10	zika	The Epidemic of Zika Virus-Related Microcephaly in Brazil: Detection, Control, Etiology, and Future Scenarios.	26959259	Am J Public Health	NA
2016-03-11	zika	Zika Virus: Diagnosis, Therapeutics, and Vaccine.	27623030	ACS Infect Dis	NA
2016-03-11	zika	Check before you travel: Zika virus--another emerging global health threat.	26964604	Br Dent J	Springer Nature
2016-03-11	zika	Increase in Reported Prevalence of Microcephaly in Infants Born to Women Living in Areas with Confirmed Zika Virus Transmission During the First Trimester of Pregnancy - Brazil, 2015.	26963593	MMWR Morb Mortal Wkly Rep	NA
2016-03-11	zika	Zika virus and the never-ending story of emerging pathogens and transfusion medicine.	26674815	Blood Transfus	NA
2016-03-14	zika	Identification of Zika virus vectors and implications for control.	26852727	Lancet Infect Dis	Lancet
2016-03-15	zika	Zika virus infection.	26858352	CMAJ	NA
2016-03-16	zika	On the Seasonal Occurrence and Abundance of the Zika Virus Vector Mosquito Aedes Aegypti in the Contiguous United States.	27066299	PLoS Curr	PLOS
2016-03-16	zika	Zika, or the burden of uncertainty.	26980631	Clin Ter	NA
2016-03-16	zika	Comparative genomic analysis of pre-epidemic and epidemic Zika virus strains for virological factors potentially associated with the rapidly expanding epidemic.	26980239	Emerg Microbes Infect	Springer Nature
2016-03-16	zika	Unintended Pregnancies in Brazil - A Challenge for the Recommendation to Delay Pregnancy Due to Zika.	28515967	PLoS Curr	PLOS
2016-03-17	zika	Zika virus infection spread through saliva--a truth or myth?	26981761	Braz Oral Res	NA
2016-03-18	zika	ZIKA--How fast does this virus mutate?	27029869	Dongwuxue Yanjiu	NA
2016-03-18	zika	Revision to CDC's Zika Travel Notices: Minimal Likelihood for Mosquito-Borne Zika Virus Transmission at Elevations Above 2,000 Meters.	26985965	MMWR Morb Mortal Wkly Rep	NA
2016-03-18	zika	[Zika virus - a relatively new human pathogen[Editorial]].	26985587	Laeknabladid	NA
2016-03-21	zika	Zika virus and neurologic autoimmunity: the putative role of gangliosides.	27001187	BMC Med	NA
2016-03-21	zika	First report of Zika virus infection in a returned traveller from the Solomon Islands.	26985845	Med J Aust	NA
2016-03-23	zika	Simultaneous outbreaks of dengue, chikungunya and Zika virus infections: diagnosis challenge in a returning traveller with nonspecific febrile illness.	27006779	New Microbes New Infect	NA
2016-03-23	zika	Zika Virus: Yet Another Emerging Threat to Nepal.	27005721	J Nepal Health Res Counc	NA
2016-03-23	zika	Zika Virus Infection and Microcephaly.	27004142	Pediatr Neurol Briefs	NA
2016-03-23	zika	Pregnancy in the Time of Zika: Addressing Barriers for Developing Vaccines and Other Measures for Pregnant Women.	26914692	JAMA	JAMA
2016-03-24	zika	Zika virus.	27008481	Rev Assoc Med Bras (1992)	NA
2016-03-24	zika	Zika Virus and Pregnancy: What Obstetric Health Care Providers Need to Know.	26889662	Obstet Gynecol	NA
2016-03-25	zika	Travel-Associated Zika Virus Disease Cases Among U.S. Residents--United States, January 2015-February 2016.	27023833	MMWR Morb Mortal Wkly Rep	NA
2016-03-25	zika	The Emergence of Zika Virus as a Global Health Security Threat: A Review and a Consensus Statement of the INDUSEM Joint working Group (JWG).	27013839	J Glob Infect Dis	NA
2016-03-25	zika	Zika Virus: An Unfolding Epidemic.	27011140	Am J Nurs	NA
2016-03-25	zika	Preventing Transmission of Zika Virus in Labor and Delivery Settings Through Implementation of Standard Precautions - United States, 2016.	27010422	MMWR Morb Mortal Wkly Rep	NA
2016-03-26	zika	Investigation Into an Outbreak of Dengue-like Illness in Pernambuco, Brazil, Revealed a Cocirculation of Zika, Chikungunya, and Dengue Virus Type 1.	27015222	Medicine (Baltimore)	NA
2016-03-26	zika	Zika Virus: Diagnostics for an Emerging Pandemic Threat.	26888897	J Clin Microbiol	NA
2016-03-29	zika	Zika Virus: A Basic Overview of an Emerging Arboviral Infection in the Western Hemisphere.	27021935	Disaster Med Public Health Prep	NA
2016-03-29	zika	Zika virus and the current outbreak: an overview.	27020989	Neth J Med	NA
2016-03-30	zika	Zika virus: A rapidly emerging infectious disease.	26953673	JAAPA	NA
2016-03-30	zika	US Public Health Preparedness for Zika and Other Threats Remains Vulnerable.	26952646	Disaster Med Public Health Prep	NA
2016-03-31	zika	Zika virus: a new pandemic threat.	27031450	J Infect Dev Ctries	NA
2016-03-31	zika	Zika - another threat on the epidemiological map of the world.	27029927	Int Marit Health	NA
2016-03-31	zika	Zika Virus.	27029595	Clin Microbiol Rev	NA
2016-04-01	zika	Zika virus: A pandemic in progress.	28191517	J Transl Int Med	NA
2016-04-01	zika	Quarantine for Zika Virus? Where is the Science?	27032458	Disaster Med Public Health Prep	NA
2016-04-01	zika	Update: Interim Guidance for Prevention of Sexual Transmission of Zika Virus--United States, 2016.	27032078	MMWR Morb Mortal Wkly Rep	NA
2016-04-01	zika	Update: Interim Guidance for Health Care Providers Caring for Women of Reproductive Age with Possible Zika Virus Exposure--United States, 2016.	27031943	MMWR Morb Mortal Wkly Rep	NA
2016-04-01	zika	Estimating Contraceptive Needs and Increasing Access to Contraception in Response to the Zika Virus Disease Outbreak--Puerto Rico, 2016.	27031817	MMWR Morb Mortal Wkly Rep	NA
2016-04-01	zika	Epidemiology and neurological complications of infection by the Zika virus: a new emerging neurotropic virus.	26988170	Rev Neurol	NA
2016-04-01	zika	Causal or not: applying the Bradford Hill aspects of evidence to the association between Zika virus and microcephaly.	26976611	EMBO Mol Med	NA
2016-04-02	zika	Zika Virus--Pediatricians Be Aware.	27037098	Pediatr Rev	NA
2016-04-02	zika	Zika virus and neurological disease--approaches to the unknown.	26923117	Lancet Infect Dis	Lancet
2016-04-03	zika	The chasm between public health and reproductive research: what history tells us about Zika virus.	26943916	J Assist Reprod Genet	NA
2016-04-04	zika	Trypsin inhibitor from Leucaena leucocephala seeds delays and disrupts the development of Aedes aegypti, a multiple-disease vector.	27040615	Pest Manag Sci	NA
2016-04-05	zika	What Pediatricians and Other Clinicians Should Know About Zika Virus.	26893150	JAMA Pediatr	JAMA
2016-04-06	zika	There's a New "Bug" in Town: What You Need to Know About the Zika Virus.	27048000	Fla Nurse	NA
2016-04-06	zika	[The double standard: Zika].	27046925	Med Sante Trop	NA
2016-04-06	zika	Zika Virus.	27045503	J Spec Oper Med	NA
2016-04-07	zika	Convicting Zika.	27056643	BMJ	BMJ
2016-04-07	zika	Guillain-Barré syndrome associated with the Zika virus outbreak in Brazil.	27050856	Arq Neuropsiquiatr	NA
2016-04-08	zika	Zika virus: A primer for clinicians.	27055200	Cleve Clin J Med	NA
2016-04-08	zika	Preparing for the next Zika.	27054989	Nat Biotechnol	Springer Nature
2016-04-08	zika	Vital Signs: Preparing for Local Mosquito-Borne Transmission of Zika Virus--United States, 2016.	27054688	MMWR Morb Mortal Wkly Rep	NA
2016-04-08	zika	Why Zika virus infection has become a public health concern?	27052792	J Chin Med Assoc	NA
2016-04-09	zika	Guillain-Barré Syndrome (42 Cases) Occurring During a Zika Virus Outbreak in French Polynesia.	27057874	Medicine (Baltimore)	NA
2016-04-09	zika	Teratogenic effects of the Zika virus and the role of the placenta.	26952548	Lancet	Lancet
2016-04-09	zika	Guillain-Barré Syndrome outbreak associated with Zika virus infection in French Polynesia: a case-control study.	26948433	Lancet	Lancet
2016-04-11	zika	Congenital cerebral malformations and dysfunction in fetuses and newborns following the 2013 to 2014 Zika virus epidemic in French Polynesia.	27063794	Euro Surveill	NA
2016-04-11	zika	ISUOG Interim Guidance on ultrasound for Zika virus infection in pregnancy: information for healthcare professionals.	26969966	Ultrasound Obstet Gynecol	NA
2016-04-12	zika	Estimating risks of importation and local transmission of Zika virus infection.	27069825	PeerJ	NA
2016-04-12	zika	Zika Virus: Anatomy of a Global Health Crisis.	27069344	P T	NA
2016-04-12	zika	First case of imported Zika virus infection in Spain.	26994814	Enferm Infecc Microbiol Clin	NA
2016-04-12	zika	Zika fever.	26993436	Enferm Infecc Microbiol Clin	NA
2016-04-13	zika	Clinical features and neuroimaging (CT and MRI) findings in presumed Zika virus related congenital infection and microcephaly: retrospective case series study.	27075009	BMJ	BMJ
2016-04-13	zika	Zika Virus Outbreak in Rio de Janeiro, Brazil: Clinical Characterization, Epidemiological and Virological Aspects.	27070912	PLoS Negl Trop Dis	PLOS
2016-04-14	zika	Assessing the potential risk of Zika virus epidemics in temperate areas with established Aedes albopictus populations.	27104366	Euro Surveill	NA
2016-04-14	zika	Zika Virus: More Questions Than Answers.	27077095	EBioMedicine	Lancet
2016-04-15	zika	Clinical and Epidemiological Characterization of Laboratory-Confirmed Autochthonous Cases of Zika Virus Disease in Mexico.	27158557	PLoS Curr	PLOS
2016-04-15	zika	Survey of Blood Collection Centers and Implementation of Guidance for Prevention of Transfusion-Transmitted Zika Virus Infection--Puerto Rico, 2016.	27078190	MMWR Morb Mortal Wkly Rep	NA
2016-04-15	zika	Zika virus in the Americas: Early epidemiological and genetic findings.	27013429	Science	Science
2016-04-16	zika	Travels with Zika.	27082204	Sci Am	Springer Nature
2016-04-16	zika	Will Zika Virus and Microcephaly Epidemics Emerge After Ebola in West Africa? The Need for Prospective Studies Now.	26986702	Health Secur	NA
2016-04-16	zika	Zika fever and congenital Zika syndrome: An unexpected emerging arboviral disease.	26940504	J Infect	NA
2016-04-18	zika	[Several issues on the epidemiology of Zika virus disease].	27087204	Zhonghua Liu Xing Bing Xue Za Zhi	NA
2016-04-18	zika	Transmission potential of Zika virus infection in the South Pacific.	26923081	Int J Infect Dis	NA
2016-04-19	zika	The global spread of Zika virus: is public and media concern justified in regions currently unaffected?	27093860	Infect Dis Poverty	NA
2016-04-19	zika	Mapping global environmental suitability for Zika virus.	27090089	Elife	eLife
2016-04-19	zika	Projecting Month of Birth for At-Risk Infants after Zika Virus Disease Outbreaks.	27088494	Emerg Infect Dis	NA
2016-04-19	zika	Zika virus and microcephaly.	27001741	CMAJ	NA
2016-04-20	zika	Public health authorities race to contain fast-moving Zika outbreak.	27093766	ED Manag	NA
2016-04-20	zika	Characterization of Lethal Zika Virus Infection in AG129 Mice.	27093158	PLoS Negl Trop Dis	PLOS
2016-04-21	zika	High specificity of a novel Zika virus ELISA in European patients after exposure to different flaviviruses.	27126052	Euro Surveill	NA
2016-04-21	zika	What Will It Take to Respond to the Threat of Zika?	27104970	Cell	NA
2016-04-21	zika	Zika Research Shifts into High Gear.	27104968	Cell	NA
2016-04-21	zika	Complete Genome Sequence of Zika Virus from the First Imported Case in Mainland China.	27103718	Genome Announc	NA
2016-04-21	zika	The mitotic spindle: linking teratogenic effects of Zika virus with human genetics?	27099632	Mol Cytogenet	NA
2016-04-21	zika	Knowledge regarding Zika virus infection among dental practitioners of tricity area (Chandigarh, Panchkula and Mohali), India.	27098947	Niger Postgrad Med J	NA
2016-04-21	zika	Zika virus: What nurses need to know.	27096910	Nursing	NA
2016-04-21	zika	From Ebola to Zika: international emergencies and the securitization of global health.	27096300	Cad Saude Publica	Fiocruz
2016-04-21	zika	Threats of retrocession in sexual and reproductive health policies in Brazil during the Zika epidemic.	27096299	Cad Saude Publica	Fiocruz
2016-04-21	zika	Emergence of Human Arboviral Diseases in the Americas, 2000-2016.	26991057	Vector Borne Zoonotic Dis	NA
2016-04-21	zika	Zika Virus as a Cause of Neurologic Disorders.	26959308	N Engl J Med	NEJM
2016-04-21	zika	Partnerships, Not Parachutists, for Zika Research.	26958936	N Engl J Med	NEJM
2016-04-22	zika	Patterns in Zika Virus Testing and Infection, by Report of Symptoms and Pregnancy Status - United States, January 3-March 5, 2016.	27101541	MMWR Morb Mortal Wkly Rep	NA
2016-04-22	zika	The 3.8 Å resolution cryo-EM structure of Zika virus.	27033547	Science	Science
2016-04-23	zika	Reproductive Incompatibility Involving Senegalese Aedes aegypti (L) Is Associated with Chromosome Rearrangements.	27105225	PLoS Negl Trop Dis	PLOS
2016-04-24	zika	Zika as still another argument for a new path to vaccine development.	27107300	Clin Microbiol Infect	NA
2016-04-25	zika	The Convergence of a Virus, Mosquitoes, and Human Travel in Globalizing the Zika Epidemic.	26969497	J Community Health	NA
2016-04-26	zika	Zika Virus: A Global Threat to Humanity: A Comprehensive Review and Current Developments.	27114968	N Am J Med Sci	NA
2016-04-26	zika	Top 10 Facts You Need to Know about Zika Virus.	27111981	J Miss State Med Assoc	NA
2016-04-26	zika	Zika Virus Outbreak in Haiti in 2014: Molecular and Clinical Data.	27111294	PLoS Negl Trop Dis	PLOS
2016-04-26	zika	Declining malaria, rising of dengue and Zika virus: insights for mosquito vector control.	26932263	Parasitol Res	NA
2016-04-27	zika	Studies using IPS cells support a possible link between ZIKA and microcephaly.	27119012	Cell Biosci	NA
2016-04-27	zika	Spread of the Invasive Mosquitoes Aedes aegypti and Aedes albopictus in the Black Sea Region Increases Risk of Chikungunya, Dengue, and Zika Outbreaks in Europe.	27115737	PLoS Negl Trop Dis	PLOS
2016-04-27	zika	Zika Virus and Solid Organ Transplantation: Significant Pathogen or Harbinger of Things to Come?	27023395	Transplantation	NA
2016-04-28	zika	Zika virus: An international emergency?	26911655	J Public Health Policy	NA
2016-04-30	zika	Phylogenetic analysis revealed the central roles of two African countries in the evolution and worldwide spread of Zika virus.	27129451	Virol Sin	NA
2016-04-30	zika	Zika virus and Zika fever.	27129450	Virol Sin	NA
2016-05-01	zika	Zika virus infections.	27412976	Med Sante Trop	NA
2016-05-01	zika	Zika virus: History, emergence, biology, and prospects for control.	26996139	Antiviral Res	NA
2016-05-02	zika	Zika virus infections imported from Brazil to Portugal, 2015.	27134823	IDCases	NA
2016-05-02	zika	Mapping Zika virus infection using geographical information systems in Tolima, Colombia, 2015-2016.	27134732	F1000Res	F1000
2016-05-02	zika	Open drug discovery for the Zika virus.	27134728	F1000Res	F1000
2016-05-03	zika	Zika Virus: Rapid Spread in the Western Hemisphere.	26832396	Ann Intern Med	NA
2016-05-04	zika	Scans on babies born with microcephaly find brain damage linked to Zika.	27154090	Nurs Stand	NA
2016-05-04	zika	Overview of Zika virus (ZIKV) infection in regards to the Brazilian epidemic.	27143174	Braz J Med Biol Res	NA
2016-05-04	zika	[Clinical analysis of two cases of imported children Zika virus infection in China].	27143081	Zhonghua Er Ke Za Zhi	NA
2016-05-04	zika	[Zika virus, an emerging threat].	27137695	Med Sci (Paris)	NA
2016-05-04	zika	Zika virus NS1 structure reveals diversity of electrostatic surfaces among flaviviruses.	27088990	Nat Struct Mol Biol	Springer Nature
2016-05-05	zika	Experimental studies of susceptibility of Italian Aedes albopictus to Zika virus.	27171034	Euro Surveill	NA
2016-05-05	zika	Understanding How Zika Virus Enters and Infects Neural Target Cells.	27152436	Cell Stem Cell	NA
2016-05-05	zika	Zika Virus: the Latest Newcomer.	27148186	Front Microbiol	NA
2016-05-05	zika	Expression Analysis Highlights AXL as a Candidate Zika Virus Entry Receptor in Neural Stem Cells.	27038591	Cell Stem Cell	NA
2016-05-05	zika	Zika Virus Infects Human Cortical Neural Progenitors and Attenuates Their Growth.	26952870	Cell Stem Cell	NA
2016-05-06	zika	Zika Virus: A New Animal Model for an Arbovirus.	27149628	PLoS Negl Trop Dis	PLOS
2016-05-06	zika	A Susceptible Mouse Model for Zika Virus Infection.	27149521	PLoS Negl Trop Dis	PLOS
2016-05-06	zika	Update: Ongoing Zika Virus Transmission - Puerto Rico, November 1, 2015-April 14, 2016.	27149205	MMWR Morb Mortal Wkly Rep	NA
2016-05-06	zika	[Zika virus infection during pregnancy].	27079865	J Gynecol Obstet Biol Reprod (Paris)	NA
2016-05-06	zika	The South Pacific epidemic strain of Zika virus replicates efficiently in human epithelial A549 cells leading to IFN-β production and apoptosis induction.	27060565	Virology	NA
2016-05-06	zika	Zika virus - an overview.	26993028	Microbes Infect	NA
2016-05-09	zika	Zika Virus, Elevation, and Transmission Risk.	27280061	PLoS Curr	PLOS
2016-05-09	zika	Mosquitoes and Zika: time to harness genetic modification?	27160110	BMJ	BMJ
2016-05-09	zika	Travellers warned about Zika virus.	27156408	Nurs Child Young People	NA
2016-05-10	zika	The Emerging Zika Virus Epidemic in the Americas: Research Priorities.	26963564	JAMA	JAMA
2016-05-11	zika	Genomic Signatures of Emerging Viruses: A New Era of Systems Epidemiology.	27173929	Cell Host Microbe	NA
2016-05-11	zika	Restriction of Zika Virus by Host Innate Immunity.	27173920	Cell Host Microbe	NA
2016-05-11	zika	Effects of Zika virus.	27165390	Emerg Nurse	NA
2016-05-11	zika	Zika virus pandemic: a human and public health crisis.	27163559	Rev Soc Bras Med Trop	NA
2016-05-11	zika	The Viral Polymerase Inhibitor 7-Deaza-2'-C-Methyladenosine Is a Potent Inhibitor of In Vitro Zika Virus Replication and Delays Disease Progression in a Robust Mouse Infection Model.	27163257	PLoS Negl Trop Dis	PLOS
2016-05-11	zika	Structures of the Zika Virus Envelope Protein and Its Complex with a Flavivirus Broadly Protective Antibody.	27158114	Cell Host Microbe	NA
2016-05-11	zika	Exposure of a Dengue Vector to Tea and Its Waste: Survival, Developmental Consequences, and Significance for Pest Management.	27115536	J Agric Food Chem	NA
2016-05-11	zika	From Mosquitos to Humans: Genetic Evolution of Zika Virus.	27091703	Cell Host Microbe	NA
2016-05-11	zika	A Mouse Model of Zika Virus Pathogenesis.	27066744	Cell Host Microbe	NA
2016-05-11	zika	Type III Interferons Produced by Human Placental Trophoblasts Confer Protection against Zika Virus Infection.	27066743	Cell Host Microbe	NA
2016-05-11	zika	Zika virus in Brazil and the danger of infestation by Aedes (Stegomyia) mosquitoes.	26689277	Rev Soc Bras Med Trop	NA
2016-05-12	zika	Complete Genome Sequences of Five Zika Virus Isolates.	27174284	Genome Announc	NA
2016-05-12	zika	Complete Genome Sequences of Zika Virus Strains Isolated from the Blood of Patients in Thailand in 2014 and the Philippines in 2012.	27174274	Genome Announc	NA
2016-05-12	zika	Zika Virus: A Roar After Years of Whispering.	27168917	Oman Med J	NA
2016-05-12	zika	[Zika virus outbreak in Latin America: what are the challenges for French Guiana in April 2016?].	27167975	Bull Soc Pathol Exot	NA
2016-05-12	zika	Zika virus infection and pregnancy.	27167538	Rev Assoc Med Bras (1992)	NA
2016-05-12	zika	Update on Zika virus infection in pregnancy.	27167537	Rev Assoc Med Bras (1992)	NA
2016-05-12	zika	Mosquito vectors and the spread of cancer: an overlooked connection?	27053131	Parasitol Res	NA
2016-05-12	zika	The Zika Challenge.	27028782	N Engl J Med	NEJM
2016-05-13	zika	Zika fever and congenital Zika syndrome: an unexpected emerging arboviral disease.	27173701	Br Dent J	Springer Nature
2016-05-13	zika	Zika: an opportunity for change in Latin America?	27172672	Pract Midwife	NA
2016-05-13	zika	Reduced Incidence of Chikungunya Virus Infection in Communities with Ongoing Aedes Aegypti Mosquito Trap Intervention Studies - Salinas and Guayama, Puerto Rico, November 2015-February 2016.	27171600	MMWR Morb Mortal Wkly Rep	NA
2016-05-13	zika	Interim Guidance for Zika Virus Testing of Urine - United States, 2016.	27171368	MMWR Morb Mortal Wkly Rep	NA
2016-05-13	zika	Epidemiology: Which regions are vulnerable to Zika virus?	27140691	Nat Rev Microbiol	Springer Nature
2016-05-13	zika	DTB Select: 5 | May 2016.	27130673	Drug Ther Bull	BMJ
2016-05-13	zika	Zika virus impairs growth in human neurospheres and brain organoids.	27064148	Science	Science
2016-05-14	zika	Cytokine kinetics of Zika virus-infected patients from acute to reconvalescent phase.	26702627	Med Microbiol Immunol	NA
2016-05-15	zika	CDC Updates Interim Guidance on Caring for Women with Possible Exposure to Zika Virus.	27175724	Am Fam Physician	NA
2016-05-15	zika	Zika Virus: New Clinical Syndromes and Its Emergence in the Western Hemisphere.	26962217	J Virol	NA
2016-05-16	zika	Zika virus complete genome from Salvador, Bahia, Brazil.	27071531	Infect Genet Evol	NA
2016-05-17	zika	Zika virus and neural developmental defects: building a case for a cause.	27066795	Sci China Life Sci	NA
2016-05-17	zika	Emergence of Congenital Zika Syndrome: Viewpoint From the Front Lines.	26914810	Ann Intern Med	NA
2016-05-18	zika	[Survey of the first case of Zika virus disease in the mainland of China].	27188344	Zhonghua Liu Xing Bing Xue Za Zhi	NA
2016-05-18	zika	Personal Protection of Permethrin-Treated Clothing against Aedes aegypti, the Vector of Dengue and Zika Virus, in the Laboratory.	27187593	PLoS One	PLOS
2016-05-18	zika	Transmission Dynamics of Zika Virus in Island Populations: A Modelling Analysis of the 2013-14 French Polynesia Outbreak.	27186984	PLoS Negl Trop Dis	PLOS
2016-05-19	zika	Taking the Bite out of Zika.	27197311	State Legis	NA
2016-05-19	zika	Techniques: Spinning organoids shed light on Zika.	27194600	Nat Rev Neurosci	Springer Nature
2016-05-19	zika	Estimated Zika virus importations to Europe by travellers from Brazil.	27193266	Glob Health Action	NA
2016-05-19	zika	The debate on abortion and Zika: lessons from the AIDS epidemic.	27192026	Cad Saude Publica	Fiocruz
2016-05-19	zika	Zika virus and women.	27192024	Cad Saude Publica	Fiocruz
2016-05-19	zika	Zika Virus Infection during Pregnancy in Mice Causes Placental Damage and Fetal Demise.	27180225	Cell	NA
2016-05-19	zika	Rapid, Low-Cost Detection of Zika Virus Using Programmable Biomolecular Components.	27160350	Cell	NA
2016-05-19	zika	Brain-Region-Specific Organoids Using Mini-bioreactors for Modeling ZIKV Exposure.	27118425	Cell	NA
2016-05-19	zika	Structure of the thermally stable Zika virus.	27093288	Nature	Springer Nature
2016-05-19	zika	Zika Virus and Birth Defects--Reviewing the Evidence for Causality.	27074377	N Engl J Med	NEJM
2016-05-20	zika	[Zika, a neurotropic virus?].	27197113	Rev Med Inst Mex Seguro Soc	NA
2016-05-20	zika	Zika Virus: a re-emerging pathogen with rapidly evolving public health implications.	27196545	New Microbiol	NA
2016-05-20	zika	Zika virus and microcephaly: is the correlation causal or coincidental?	27196544	New Microbiol	NA
2016-05-21	zika	A Cost-Effectiveness Tool for Informing Policies on Zika Virus Control.	27205899	PLoS Negl Trop Dis	PLOS
2016-05-21	zika	Deciphering emerging Zika and dengue viral epidemics: Implications for global maternal-child health burden.	27052794	J Infect Public Health	NA
2016-05-21	zika	Association between Zika virus and microcephaly in French Polynesia, 2013-15: a retrospective study.	26993883	Lancet	Lancet
2016-05-23	zika	[In Process Citation].	27219081	Lakartidningen	NA
2016-05-23	zika	Hypothalamus-Pituitary-Adrenal cell-mediated immunity regulation in the Immune Restoration Inflammatory Syndrome.	27212842	Bioinformation	NA
2016-05-24	zika	Standard finishing categories for high-throughput sequencing of viral genomes.	27217167	Rev Sci Tech	NA
2016-05-24	zika	Possible repurposing of seasonal influenza vaccine for prevention of Zika virus infection.	27158449	F1000Res	F1000
2016-05-24	zika	Zika virus infection during pregnancy and microcephaly occurrence: a review of literature and Brazilian data.	27102780	Braz J Infect Dis	NA
2016-05-24	zika	Zika Virus and Pregnancy: A Review of the Literature and Clinical Considerations.	26939047	Am J Perinatol	NA
2016-05-25	zika	Genetically Modified (GM) Mosquito Use to Reduce Mosquito-Transmitted Disease in the US: A Community Opinion Survey.	27366585	PLoS Curr	PLOS
2016-05-26	zika	Public Health Acts to Detect, Respond to, and Prevent the Latest Public Health Threat-Zika Virus Disease.	27223315	J Public Health Manag Pract	NA
2016-05-26	zika	Of Mosquito Nets and Condoms: The Zika Virus Challenge.	27223311	J Public Health Manag Pract	NA
2016-05-26	zika	Review: A neglected Flavivirus: an update on Zika virus in 2016 and the future direction of research.	27029817	Neuropathol Appl Neurobiol	NA
2016-05-27	zika	Possible Zika Virus Infection Among Pregnant Women - United States and Territories, May 2016.	27248295	MMWR Morb Mortal Wkly Rep	NA
2016-05-27	zika	Zika Virus: What Clinicians Need to Know.	27236867	R I Med J (2013)	NA
2016-05-27	zika	Microcephaly and Zika virus: neonatal neuroradiological aspects.	27080092	Childs Nerv Syst	NA
2016-05-28	zika	Production of Chikungunya Virus-Like Particles and Subunit Vaccines in Insect Cells.	27233282	Methods Mol Biol	NA
2016-05-28	zika	Prenatal brain MRI of fetuses with Zika virus infection.	27090801	Pediatr Radiol	NA
2016-05-29	zika	Zika Virus Infection: Current Concerns and Perspectives.	27236440	Clin Rev Allergy Immunol	NA
2016-05-29	zika	Microcephaly and Zika virus: a clinical and epidemiological analysis of the current outbreak in Brazil.	27049675	J Pediatr (Rio J)	NA
2016-05-29	zika	Ultrasound screening for fetal microcephaly following Zika virus exposure.	26901275	Am J Obstet Gynecol	NA
2016-05-31	zika	Travel Volume to the United States from Countries and U.S. Territories with Local Zika Virus Transmission.	27990321	PLoS Curr	PLOS
2016-05-31	zika	Using Phenomenological Models to Characterize Transmissibility and Forecast Patterns and Final Burden of Zika Epidemics.	27366586	PLoS Curr	PLOS
2016-05-31	zika	Microcephaly risk with Zika infection is 1-13% in first trimester, study shows.	27247243	BMJ	BMJ
2016-06-01	zika	Where is the right to abortion? Comment on the documentary Zika, The Film.	27383459	Cad Saude Publica	Fiocruz
2016-06-01	zika	The outbreak of Zika virus in the Americas: actions and challenges in Perù.	27367331	Infez Med	NA
2016-06-01	zika	Defining the syndrome associated with congenital Zika virus infection.	27274588	Bull World Health Organ	WHO
2016-06-01	zika	Utilizing Nontraditional Data Sources for Near Real-Time Estimation of Transmission Dynamics During the 2015-2016 Colombian Zika Virus Disease Outbreak.	27251981	JMIR Public Health Surveill	NA
2016-06-01	zika	Optimal Dose of Vitamin D3 400 I.U. for Average Adults has A Significant Anti-Cancer Effect, While Widely Used 2000 I.U. or Higher Promotes Cancer: Marked Reduction of Taurine & 1α, 25(OH)2D3 Was Found In Various Cancer Tissues and Oral Intake of Optimal Dose of Taurine 175mg for Average Adults, Rather Than 500mg, Was Found to Be A New Potentially Safe and More Effective Method of Cancer Treatmen…	27244952	Acupunct Electrother Res	NA
2016-06-01	zika	Scoping Review of the Zika Virus Literature.	27244249	PLoS One	PLOS
2016-06-01	zika	Zika Virus in the Americas: An Obscure Arbovirus Comes Calling.	27167249	JAMA Dermatol	JAMA
2016-06-01	zika	Zika Virus.	27166755	JAMA Dermatol	JAMA
2016-06-01	zika	Neurodevelopmental disorders: Risks of Zika virus during the first trimester of pregnancy.	27150532	Nat Rev Neurol	Springer Nature
2016-06-01	zika	Potential exposure to Zika virus for foreign tourists during the 2016 Carnival and Olympic Games in Rio de Janeiro, Brazil.	27040593	Epidemiol Infect	NA
2016-06-01	zika	Characterization of a Novel Murine Model to Study Zika Virus.	27022155	Am J Trop Med Hyg	NA
2016-06-01	zika	Zika Virus Disease: A CDC Update for Pediatric Health Care Providers.	27009036	Pediatrics	NA
2016-06-01	zika	Maintaining a Safe Blood Supply in an Era of Emerging Pathogens.	26962237	J Infect Dis	NA
2016-06-02	zika	Control of Urban Zika Vectors: Should We Return to the Successful PAHO/WHO Strategy?	27249063	PLoS Negl Trop Dis	PLOS
2016-06-02	zika	Zika virus: An update on epidemiology, pathology, molecular biology, and animal model.	27124623	J Med Virol	NA
2016-06-03	zika	Presence of Aedes (Stegomyia) aegypti (Linnaeus, 1762) and its natural infection with dengue virus at unrecorded heights in Colombia.	27622492	Biomedica	NA
2016-06-03	zika	Dengue, chikungunya … and the missing entity - Zika fever: A new emerging threat.	27257326	Med J Armed Forces India	NA
2016-06-03	zika	[Investigation on the preventive and control strategies against the first imported case of Zika virus infection in China mainland].	27256738	Zhonghua Yu Fang Yi Xue Za Zhi	NA
2016-06-03	zika	Surveillance snapshot: Zika virus infection among Military Health System beneficiaries following introduction of the virus into the Western Hemisphere, 20 May 2016.	27255948	MSMR	NA
2016-06-03	zika	Interim Guidance for Interpretation of Zika Virus Antibody Test Results.	27254248	MMWR Morb Mortal Wkly Rep	NA
2016-06-03	zika	Vertical transmission of Zika virus targeting the radial glial cells affects cortex development of offspring mice.	27174054	Cell Res	Springer Nature
2016-06-03	zika	Zika Virus: An Explosive Pandemic and a New TORCH Agent.	27000068	Clin Pediatr (Phila)	NA
2016-06-04	zika	Functional and immunohistochemical characterization of CCEae3a, a carboxylesterase associated with temephos resistance in the major arbovirus vectors Aedes aegypti and Ae. albopictus.	27180726	Insect Biochem Mol Biol	NA
2016-06-05	zika	Zika Virus spreading in South America: Evolutionary analysis of emerging neutralizing resistant Phe279Ser strains.	27261852	Asian Pac J Trop Med	NA
2016-06-06	zika	Clinical features and neuroimaging (CT and MRI) findings in presumed Zika virus related congenital infection and microcephaly: retrospective case series study.	27269900	BMJ	BMJ
2016-06-06	zika	Zika virus and neurology: proving cause and effect.	27230852	J Neurol	NA
2016-06-08	zika	Radiological Characterization of Cerebral Phenotype in Newborn Microcephaly Cases from 2015 Outbreak in Brazil.	27617166	PLoS Curr	PLOS
2016-06-08	zika	Synthetic Biology Provides a Toehold in the Fight against Zika.	27281566	Cell Host Microbe	NA
2016-06-08	zika	Nucleotide composition of the Zika virus RNA genome and its codon usage.	27278486	Virol J	NA
2016-06-08	zika	TrapTech R-Octenol Lure Does Not Improve the Capture Rates of Aedes albopictus (Diptera: Culicidae) and Other Container-Inhabiting Species in Biogents Sentinel Traps.	27273239	J Med Entomol	NA
2016-06-08	zika	The flavivirus dengue induces hypertrophy of white matter astrocytes.	27273075	J Neurovirol	NA
2016-06-08	zika	Zika Virus Targets Human STAT2 to Inhibit Type I Interferon Signaling.	27212660	Cell Host Microbe	NA
2016-06-08	zika	An Infectious cDNA Clone of Zika Virus to Study Viral Virulence, Mosquito Transmission, and Antiviral Inhibitors.	27198478	Cell Host Microbe	NA
2016-06-08	zika	Wolbachia Blocks Currently Circulating Zika Virus Isolates in Brazilian Aedes aegypti Mosquitoes.	27156023	Cell Host Microbe	NA
2016-06-09	zika	Sexual transmission of Zika virus in an entirely asymptomatic couple returning from a Zika epidemic area, France, April 2016.	27311680	Euro Surveill	NA
2016-06-09	zika	Reported Distribution of Aedes (Stegomyia) aegypti and Aedes (Stegomyia) albopictus in the United States, 1995-2016 (Diptera: Culicidae).	27282817	J Med Entomol	NA
2016-06-09	zika	The Brazilian Zika virus strain causes birth defects in experimental models.	27279226	Nature	Springer Nature
2016-06-09	zika	Complete coding sequence of Zika virus from Martinique outbreak in 2015.	27274849	New Microbes New Infect	NA
2016-06-09	zika	Zika virus in pregnancy: where to find useful guidance.	27151369	BJOG	NA
2016-06-09	zika	The ultrasound standards for head measurements are appropriate for use in the Zika epidemic : FOR: Standards are the best tools that are currently available.	27151137	BJOG	NA
2016-06-09	zika	Fetal assessment after Zika exposure.	27150951	BJOG	NA
2016-06-09	zika	Zika virus and microcephaly - more questions than answers?	27150736	BJOG	NA
2016-06-09	zika	Zika virus and pregnancy.	27150456	BJOG	NA
2016-06-09	zika	The ultrasound standards for head measurements are appropriate for use in the Zika epidemic: AGAINST: Current standards are inadequate.	27150274	BJOG	NA
2016-06-09	zika	Asymptomatic pregnant women returning to the United States from countries experiencing a Zika virus outbreak should be tested for Zika virus : FOR: Importance of identification in ALL pregnant women.	27150136	BJOG	NA
2016-06-09	zika	Asymptomatic pregnant women returning to the United States from countries experiencing a Zika virus outbreak should be tested for Zika virus: AGAINST: Not so fast.	27149896	BJOG	NA
2016-06-09	zika	Zika virus: A new human teratogen? Implications for women of reproductive age.	27090438	Clin Pharmacol Ther	NA
2016-06-09	zika	Four emerging arboviral diseases in North America: Jamestown Canyon, Powassan, chikungunya, and Zika virus diseases.	26903031	J Neurovirol	NA
2016-06-10	zika	FLIRT-ing with Zika: A Web Application to Predict the Movement of Infected Travelers Validated Against the Current Zika Virus Epidemic.	27366587	PLoS Curr	PLOS
2016-06-10	zika	Comparing Congenital Zika and Cytomegalovirus Affliction.	27286563	Pediatr Infect Dis J	NA
2016-06-10	zika	Zika virus and pregnancy.	27285308	J Matern Fetal Neonatal Med	NA
2016-06-10	zika	Overview of Zika infection, epidemiology, transmission and control measures.	27283926	J Infect Public Health	NA
2016-06-10	zika	Emerging Role of Zika Virus in Adverse Fetal and Neonatal Outcomes.	27281741	Clin Microbiol Rev	NA
2016-06-10	zika	Confirmed Zika virus infection in a Belgian traveler returning from Guatemala, and the diagnostic challenges of imported cases into Europe.	27128355	J Clin Virol	NA
2016-06-10	zika	Zika Virus Advice for Mountaineers: A UIAA Medcom Consensus Advice Sheet.	27081746	High Alt Med Biol	NA
2016-06-10	zika	Vaccinology in the third millennium: scientific and social challenges.	27039875	Curr Opin Virol	NA
2016-06-11	zika	Zika Virus and Pregnancy.	27287356	Nurs Womens Health	NA
2016-06-11	zika	Sexual and Reproductive Health and Rights in the Time of Zika in Latin America and the Caribbean.	27285427	Stud Fam Plann	NA
2016-06-12	zika	A theoretical estimate of the risk of microcephaly during pregnancy with Zika virus infection.	27288540	Epidemics	NA
2016-06-13	zika	Bioinformatic analysis reveals the expression of unique transcriptomic signatures in Zika virus infected human neural stem cells.	27293547	Cell Biosci	NA
2016-06-13	zika	Zika Virus: An Evolving Public Health Threat.	27292005	Ann Acad Med Singapore	NA
2016-06-14	zika	Digital Participatory Surveillance and the Zika Crisis: Opportunities and Caveats.	27294787	PLoS Negl Trop Dis	PLOS
2016-06-14	zika	The IFITMs Inhibit Zika Virus Replication.	27268505	Cell Rep	NA
2016-06-14	zika	Western Zika Virus in Human Fetal Neural Progenitors Persists Long Term with Partial Cytopathic and Limited Immunogenic Effects.	27268504	Cell Rep	NA
2016-06-14	zika	Viral Pathogenesis: Tracing the steps of Zika virus.	27211788	Nat Rev Microbiol	Springer Nature
2016-06-14	zika	Mass Gatherings and the Spread of Respiratory Infections. Lessons from the Hajj.	27088298	Ann Am Thorac Soc	NA
2016-06-14	zika	Is the United States Prepared for a Major Zika Virus Outbreak?	27074330	JAMA	JAMA
2016-06-14	zika	JAMA PATIENT PAGE. Zika Virus Disease.	27074312	JAMA	JAMA
2016-06-15	zika	Revisiting Zika (and Rubella).	27329509	J Public Health Policy	NA
2016-06-15	zika	Zika Virus Disease in Colombia - Preliminary Report.	27305043	N Engl J Med	NEJM
2016-06-15	zika	Zika Virus Focuses the Gain-of-Function Debate.	27303723	mSphere	NA
2016-06-15	zika	The Threat of Zika Virus in Sub-Saharan Africa - The Need to Remain Vigilant.	27303663	Front Public Health	NA
2016-06-15	zika	Zika Virus and the Media.	27303071	Hosp Pharm	NA
2016-06-15	zika	Zika virus: time to move from case reports to case control.	26897106	Lancet Infect Dis	Lancet
2016-06-16	zika	Zika is not a reason for missing the Olympic Games in Rio de Janeiro: response to the open letter of Dr Attaran and colleagues to Dr Margaret Chan, Director - General, WHO, on the Zika threat to the Olympic and Paralympic Games.	27304097	Mem Inst Oswaldo Cruz	Fiocruz
2016-06-17	zika	Insect Repellents in the Age of Zika. Our new tests identify what works and what doesn't against the bugs that can spread the virus and other serious diseases.	27319025	Consum Rep	NA
2016-06-17	zika	Fact sheet on Zika virus disease (updated on 2 June 2016).	27319020	Wkly Epidemiol Rec	NA
2016-06-17	zika	Prevention and Control of Zika as a Mosquito-Borne and Sexually Transmitted Disease: A Mathematical Modeling Analysis.	27312324	Sci Rep	Springer Nature
2016-06-17	zika	Zika Virus: What We Know and Do Not Know.	27309791	Clin Nurse Spec	NA
2016-06-17	zika	Zika Virus: What We Know and Do Not Know.	27309781	Clin Nurse Spec	NA
2016-06-17	zika	Zika Virus: Two or Three Lineages?	27220937	Trends Microbiol	NA
2016-06-17	zika	Single-Reaction Multiplex Reverse Transcription PCR for Detection of Zika, Chikungunya, and Dengue Viruses.	27184629	Emerg Infect Dis	NA
2016-06-17	zika	Zika Virus: What Do Emergency Physicians Need to Know?	27157106	J Emerg Med	NA
2016-06-17	zika	A Literature Review of Zika Virus.	27070380	Emerg Infect Dis	NA
2016-06-17	zika	The Zika virus and pregnancy: evidence, management, and prevention.	27052666	J Matern Fetal Neonatal Med	NA
2016-06-18	zika	[Reflections on Zika infection in Paraguay].	27315005	Rev Chilena Infectol	NA
2016-06-18	zika	[Zika virus, guilty or innocent?].	27314996	Rev Chilena Infectol	NA
2016-06-18	zika	Outbreak of Zika virus disease in the Americas and the association with microcephaly, congenital malformations and Guillain-Barré syndrome.	26998633	Arch Dis Child	BMJ
2016-06-19	zika	Consequences of the Zika Outbreak in Brazil.	27317825	Rev Infirm	NA
2016-06-19	zika	Zika virus, vectors, reservoirs, amplifying hosts, and their potential to spread worldwide: what we know and what we should investigate urgently.	27208633	Int J Infect Dis	NA
2016-06-20	zika	Larvicidal efficacies of plants from Midwestern Brazil: melianodiol from Guarea kunthiana as a potential biopesticide against Aedes aegypti.	27333366	Mem Inst Oswaldo Cruz	Fiocruz
2016-06-20	zika	Neurodevelopmental disorders: Zika virus causes brain defects in mice.	27256555	Nat Rev Neurosci	Springer Nature
2016-06-21	zika	Host Inflammatory Response to Mosquito Bites Enhances the Severity of Arbovirus Infection.	27332734	Immunity	NA
2016-06-21	zika	New models for Zika pathology.	27327000	Lab Anim (NY)	Springer Nature
2016-06-21	zika	'ANOTHER VECTOR BORNE CHALLENGE TO COMBAT- ZIKA VIRUS OUTBREAKS'.	27323600	J Ayub Med Coll Abbottabad	NA
[truncated: 1,829 more rows]
